# Supplementary material for: Convective Mixing in Distal Pipes Exacerbates Legionella pneumophila Growth in Hot Water Plumbing
Source: Pathogens. 2016 Mar 12;5(1):29. doi: 10.3390/pathogens5010029 (PMC4810150; doi:10.3390/pathogens5010029)
Supplement: Supplementary file 1 [file pathogens-05-00029-s001.zip]

Archive with 3 entries (3 files):
- Rhoads et al_Pathogens_Supporting Excel Workbook.xlsx
- Rhoads et al_Pathogens_Correlations.xlsx
- Rhoads et al_Pathogens_Supplemantery Materials.pdf
