# Supplementary material for: Convective Mixing in Distal Pipes Exacerbates Legionella pneumophila Growth in Hot Water Plumbing
Source: Pathogens. 2016 Mar 12;5(1):29. doi: 10.3390/pathogens5010029 (PMC4810150; doi:10.3390/pathogens5010029)
Supplement: Supplementary file 1 [file pathogens-05-00029-s001.zip › Rhoads et al_Pathogens_Supporting Excel Workbook.xlsx]

## Sheet: Tracer Model
Time (min)	Increase in K+ above background (ppm)
0	0			0.340808	Fraction completely mixed at 70 minutes
7	0.19		Q	0.122691	L/hr	Exchange rate assuming fraction steady state K+ achieved is same as fraction total volume mixed
14	0.036
25	0.222
35	0.877		Q =	Fraction of SS K+ concentration achieved * total volume of distal tap / time passed
45	1.43
55	2.4
70	3.541
RECIRC	10.39

## Sheet: If all N delivered is consumed
								Average recirc line concentration at steady state (15-21 days)
								0.311184	mg/L
					Q	0.123	L/hr
	Detal t = 1 hour					201.951	min to fully mix each pipe with recirc water
DAYS	DAY OF WEEK	Hr OF DAY	Xth Hr		N concentration in recirc (mg/L)	Total Ammonia N in system (mg)	N supplied in Xth hour (mg)	N consumed Monod (mg)	N left in system MAX (mg)
0	Monday	0	0		0.56	45.36	0.6888	0.847224	0.54954
0.0416667		1	1		0.54954	44.5128	0.675935	0.8314	0.539276
0.0833333		2	2		0.539276	43.6814	0.66331	0.815871	0.529204
0.125		3	3		0.529204	42.8655	0.650921	0.800632	0.519319
0.166667		4	4		0.519319	42.0649	0.638763	0.785678	0.50962
0.208333		5	5		0.50962	41.2792	0.626832	0.771004	0.500101
0.25		6	6		0.500101	40.5082	0.615124	0.756603	0.49076
0.291667		7	7		0.49076	39.7516	0.603635	0.742471	0.481594
0.333333		8	8		0.492587	39.8995	0.605881	0.745234	0.483386
0.375		9	9		0.483386	39.1543	0.594565	0.731315	0.474358
0.416667		10	10		0.474358	38.423	0.58346	0.717656	0.465498
0.458333		11	11		0.465498	37.7053	0.572562	0.704251	0.456803
0.5		12	12		0.471271	38.173	0.579664	0.712987	0.462469
0.541667		13	13		0.462469	37.46	0.568837	0.69967	0.453831
0.583333		14	14		0.453831	36.7603	0.558212	0.686601	0.445355
0.625		15	15		0.461428	37.3757	0.567556	0.698094	0.45281
0.666667		16	16		0.467838	37.8949	0.57544	0.707792	0.4591
0.708333		17	17		0.4591	37.1871	0.564692	0.694572	0.450525
0.75		18	18		0.450525	36.4925	0.554145	0.681599	0.44211
0.791667		19	19		0.44211	35.8109	0.543795	0.668868	0.433852
0.833333		20	20		0.433852	35.142	0.533638	0.656375	0.425749
0.875		21	21		0.425749	34.4856	0.523671	0.644115	0.417797
0.916667		22	22		0.417797	33.8415	0.51389	0.632085	0.409993
0.958333		23	23		0.409993	33.2094	0.504292	0.620279	0.402335
1	Tues	0	24		0.42444	34.3796	0.522061	0.642135	0.416512
1.04167		1	25		0.416512	33.7375	0.51231	0.630142	0.408733
1.08333		2	26		0.408733	33.1074	0.502742	0.618372	0.401099
1.125		3	27		0.401099	32.489	0.493351	0.606822	0.393607
1.16667		4	28		0.393607	31.8822	0.484137	0.595488	0.386255
1.20833		5	29		0.386255	31.2867	0.475094	0.584366	0.379041
1.25		6	30		0.379041	30.7023	0.46622	0.573451	0.371961
1.29167		7	31		0.371961	30.1289	0.457512	0.56274	0.365014
1.33333		8	32		0.392351	31.7804	0.482592	0.593588	0.385023
1.375		9	33		0.385023	31.1868	0.473578	0.582501	0.377831
1.41667		10	34		0.377831	30.6043	0.464733	0.571621	0.370774
1.45833		11	35		0.370774	30.0327	0.456053	0.560945	0.363849
1.5		12	36		0.39135	31.6993	0.48136	0.592073	0.38404
1.54167		13	37		0.38404	31.1072	0.472369	0.581014	0.376867
1.58333		14	38		0.376867	30.5262	0.463546	0.570162	0.369828
1.625		15	39		0.369828	29.9561	0.454888	0.559513	0.36292
1.66667		16	40		0.390551	31.6346	0.480378	0.590865	0.383256
1.70833		17	41		0.383256	31.0438	0.471405	0.579829	0.376098
1.75		18	42		0.376098	30.4639	0.462601	0.568999	0.369073
1.79167		19	43		0.369073	29.8949	0.45396	0.558371	0.36218
1.83333		20	44		0.36218	29.3366	0.445481	0.547942	0.355415
1.875		21	45		0.355415	28.7886	0.437161	0.537708	0.348777
1.91667		22	46		0.348777	28.2509	0.428996	0.527664	0.342262
1.95833		23	47		0.342262	27.7233	0.420983	0.517809	0.33587
2	Wed	0	48		0.367293	29.7507	0.45177	0.555677	0.360433
2.04167		1	49		0.360433	29.195	0.443332	0.545299	0.353701
2.08333		2	50		0.353701	28.6498	0.435052	0.535114	0.347094
2.125		3	51		0.347094	28.1146	0.426926	0.525119	0.340611
2.16667		4	52		0.340611	27.5895	0.418952	0.515311	0.334249
2.20833		5	53		0.334249	27.0742	0.411127	0.505686	0.328006
2.25		6	54		0.328006	26.5685	0.403448	0.496241	0.32188
2.29167		7	55		0.32188	26.0723	0.395912	0.486972	0.315868
2.33333		8	56		0.350095	28.3577	0.430617	0.529659	0.343556
2.375		9	57		0.343556	27.8281	0.422574	0.519766	0.33714
2.41667		10	58		0.33714	27.3083	0.414682	0.510058	0.330843
2.45833		11	59		0.330843	26.7982	0.406936	0.500532	0.324663
2.5		12	60		0.357657	28.9703	0.439919	0.5411	0.350977
2.54167		13	61		0.350977	28.4292	0.431702	0.530993	0.344422
2.58333		14	62		0.344422	27.8982	0.423639	0.521076	0.337989
2.625		15	63		0.337989	27.3771	0.415726	0.511343	0.331676
2.66667		16	64		0.363687	29.4586	0.447335	0.550222	0.356894
2.70833		17	65		0.356894	28.9084	0.43898	0.539945	0.350228
2.75		18	66		0.350228	28.3685	0.430781	0.52986	0.343687
2.79167		19	67		0.343687	27.8386	0.422735	0.519964	0.337267
2.83333		20	68		0.337267	27.3187	0.414839	0.510252	0.330968
2.875		21	69		0.330968	26.8084	0.407091	0.500721	0.324786
2.91667		22	70		0.324786	26.3077	0.399487	0.491369	0.31872
2.95833		23	71		0.31872	25.8163	0.392025	0.482191	0.312767
3	Thurs	0	72		0.347429	28.1418	0.427338	0.525625	0.34094
3.04167		1	73		0.34094	27.6161	0.419356	0.515808	0.334572
3.08333		2	74		0.334572	27.1003	0.411523	0.506174	0.328323
3.125		3	75		0.328323	26.5941	0.403837	0.49672	0.32219
3.16667		4	76		0.32219	26.0974	0.396294	0.487442	0.316173
3.20833		5	77		0.316173	25.61	0.388892	0.478338	0.310267
3.25		6	78		0.310267	25.1317	0.381629	0.469403	0.304472
3.29167		7	79		0.304472	24.6622	0.374501	0.460636	0.298785
3.33333		8	80		0.335408	27.168	0.412552	0.507438	0.329143
3.375		9	81		0.329143	26.6606	0.404846	0.497961	0.322995
3.41667		10	82		0.322995	26.1626	0.397284	0.48866	0.316963
3.45833		11	83		0.316963	25.674	0.389864	0.479533	0.311042
3.5		12	84		0.311042	25.1944	0.382582	0.470576	0.305233
3.54167		13	85		0.305233	24.7239	0.375436	0.461787	0.299532
3.58333		14	86		0.299532	24.2621	0.368424	0.453162	0.293937
3.625		15	87		0.293937	23.8089	0.361543	0.444698	0.288447
3.66667		16	88		0.326519	26.448	0.401618	0.49399	0.32042
3.70833		17	89		0.32042	25.954	0.394117	0.484764	0.314436
3.75		18	90		0.314436	25.4693	0.386756	0.47571	0.308563
3.79167		19	91		0.308563	24.9936	0.379532	0.466824	0.302799
3.83333		20	92		0.302799	24.5267	0.372443	0.458105	0.297144
3.875		21	93		0.297144	24.0686	0.365487	0.449549	0.291594
3.91667		22	94		0.291594	23.6191	0.35866	0.441152	0.286147
3.95833		23	95		0.286147	23.1779	0.351961	0.432912	0.280803
4	Fri	0	96		0.319946	25.9157	0.393534	0.484047	0.31397
4.04167		1	97		0.31397	25.4316	0.386184	0.475006	0.308106
4.08333		2	98		0.308106	24.9566	0.378971	0.466134	0.302351
4.125		3	99		0.302351	24.4905	0.371892	0.457428	0.296704
4.16667		4	100		0.296704	24.033	0.364946	0.448884	0.291162
4.20833		5	101		0.291162	23.5842	0.35813	0.4405	0.285724
4.25		6	102		0.285724	23.1437	0.351441	0.432272	0.280387
4.29167		7	103		0.280387	22.7114	0.344877	0.424198	0.27515
4.33333		8	104		0.315086	25.522	0.387556	0.476694	0.309201
4.375		9	105		0.309201	25.0453	0.380318	0.467791	0.303426
4.41667		10	106		0.303426	24.5775	0.373214	0.459053	0.297759
4.45833		11	107		0.297759	24.1185	0.366243	0.450479	0.292197
4.5		12	108		0.329743	26.7092	0.405584	0.498869	0.323585
4.54167		13	109		0.323585	26.2103	0.398009	0.489551	0.317541
4.58333		14	110		0.317541	25.7208	0.390575	0.480407	0.31161
4.625		15	111		0.31161	25.2404	0.38328	0.471434	0.30579
4.66667		16	112		0.34143	27.6558	0.419959	0.516549	0.335053
4.70833		17	113		0.335053	27.1393	0.412115	0.506901	0.328795
4.75		18	114		0.328795	26.6324	0.404418	0.497434	0.322654
4.79167		19	115		0.322654	26.1349	0.396864	0.488143	0.316627
4.83333		20	116		0.316627	25.6468	0.389451	0.479025	0.310713
4.875		21	117		0.310713	25.1678	0.382177	0.470078	0.30491
4.91667		22	118		0.30491	24.6977	0.375039	0.461298	0.299215
4.95833		23	119		0.299215	24.2364	0.368034	0.452682	0.293626
5	Sat	0	120		0.330972	26.8087	0.407095	0.500727	0.32479
5.04167		1	121		0.32479	26.308	0.399492	0.491375	0.318724
5.08333		2	122		0.318724	25.8166	0.39203	0.482197	0.312771
5.125		3	123		0.312771	25.3344	0.384708	0.473191	0.306929
5.16667		4	124		0.306929	24.8612	0.377522	0.464353	0.301196
5.20833		5	125		0.301196	24.3969	0.370471	0.455679	0.29557
5.25		6	126		0.29557	23.9412	0.363552	0.447168	0.29005
5.29167		7	127		0.29005	23.494	0.356761	0.438816	0.284632
5.33333		8	128		0.323239	26.1824	0.397584	0.489028	0.317202
5.375		9	129		0.317202	25.6933	0.390158	0.479894	0.311277
5.41667		10	130		0.311277	25.2134	0.382871	0.470931	0.305463
5.45833		11	131		0.305463	24.7425	0.375719	0.462135	0.299758
5.5		12	132		0.299758	24.2804	0.368702	0.453503	0.294159
5.54167		13	133		0.294159	23.8269	0.361815	0.445033	0.288665
5.58333		14	134		0.288665	23.3818	0.355057	0.436721	0.283273
5.625		15	135		0.283273	22.9451	0.348426	0.428564	0.277982
5.66667		16	136		0.317521	25.7192	0.390551	0.480378	0.311591
5.70833		17	137		0.311591	25.2388	0.383256	0.471405	0.305771
5.75		18	138		0.305771	24.7674	0.376098	0.4626	0.30006
5.79167		19	139		0.30006	24.3048	0.369073	0.45396	0.294455
5.83333		20	140		0.294455	23.8509	0.36218	0.445481	0.288955
5.875		21	141		0.288955	23.4054	0.355415	0.437161	0.283558
5.91667		22	142		0.283558	22.9682	0.348777	0.428995	0.278262
5.95833		23	143		0.278262	22.5392	0.342262	0.420983	0.273065
6	Sunday	0	144		0.313293	25.3767	0.385351	0.473981	0.307442
6.04167		1	145		0.307442	24.9028	0.378153	0.465128	0.301699
6.08333		2	146		0.301699	24.4376	0.37109	0.456441	0.296064
6.125		3	147		0.296064	23.9812	0.364159	0.447916	0.290534
6.16667		4	148		0.290534	23.5333	0.357357	0.439549	0.285108
6.20833		5	149		0.285108	23.0937	0.350683	0.43134	0.279783
6.25		6	150		0.279783	22.6624	0.344133	0.423283	0.274557
6.29167		7	151		0.274557	22.2391	0.337705	0.415377	0.269429
6.33333		8	152		0.310167	25.1235	0.381505	0.469252	0.304374
6.375		9	153		0.304374	24.6543	0.37438	0.460487	0.298689
6.41667		10	154		0.298689	24.1938	0.367387	0.451886	0.29311
6.45833		11	155		0.29311	23.7419	0.360525	0.443446	0.287635
6.5		12	156		0.287635	23.2985	0.353791	0.435163	0.282263
6.54167		13	157		0.282263	22.8633	0.347183	0.427036	0.276991
6.58333		14	158		0.276991	22.4363	0.340699	0.419059	0.271817
6.625		15	159		0.271817	22.0172	0.334335	0.411232	0.26674
6.66667		16	160		0.307855	24.9363	0.378662	0.465755	0.302105
6.70833		17	161		0.302105	24.4705	0.37159	0.457055	0.296463
6.75		18	162		0.296463	24.0135	0.364649	0.448519	0.290925
6.79167		19	163		0.290925	23.565	0.357838	0.440141	0.285492
6.83333		20	164		0.285492	23.1248	0.351155	0.43192	0.280159
6.875		21	165		0.280159	22.6929	0.344596	0.423853	0.274927
6.91667		22	166		0.274927	22.2691	0.33816	0.415936	0.269792
6.95833		23	167		0.269792	21.8531	0.331844	0.408168	0.264752
7	Monday	0	168		0.306146	24.7978	0.37656	0.463169	0.300428
7.04167		1	169		0.300428	24.3347	0.369527	0.454518	0.294817
7.08333		2	170		0.294817	23.8802	0.362625	0.446028	0.28931
7.125		3	171		0.28931	23.4341	0.355852	0.437698	0.283907
7.16667		4	172		0.283907	22.9964	0.349205	0.429522	0.278604
7.20833		5	173		0.278604	22.5669	0.342683	0.4215	0.2734
7.25		6	174		0.2734	22.1454	0.336282	0.413627	0.268294
7.29167		7	175		0.268294	21.7318	0.330001	0.405901	0.263283
7.33333		8	176		0.304882	24.6955	0.375005	0.461257	0.299188
7.375		9	177		0.299188	24.2342	0.368001	0.452641	0.2936
7.41667		10	178		0.2936	23.7816	0.361128	0.444187	0.288116
7.45833		11	179		0.288116	23.3374	0.354383	0.435891	0.282735
7.5		12	180		0.321607	26.0502	0.395577	0.48656	0.3156
7.54167		13	181		0.3156	25.5636	0.388189	0.477472	0.309706
7.58333		14	182		0.309706	25.0862	0.380938	0.468554	0.303921
7.625		15	183		0.339823	27.5257	0.417983	0.514119	0.333476
7.66667		16	184		0.365235	29.584	0.449239	0.552564	0.358413
7.70833		17	185		0.358413	29.0315	0.440848	0.542243	0.351719
7.75		18	186		0.351719	28.4892	0.432614	0.532116	0.34515
7.79167		19	187		0.34515	27.9571	0.424534	0.522177	0.338703
7.83333		20	188		0.338703	27.4349	0.416605	0.512424	0.332377
7.875		21	189		0.332377	26.9225	0.408823	0.502853	0.326169
7.91667		22	190		0.326169	26.4197	0.401187	0.493461	0.320077
7.95833		23	191		0.320077	25.9262	0.393694	0.484244	0.314098
8	Tues	0	192		0.348574	28.2345	0.428746	0.527357	0.342063
8.04167		1	193		0.342063	27.7071	0.420738	0.517507	0.335674
8.08333		2	194		0.335674	27.1896	0.412879	0.507842	0.329405
8.125		3	195		0.329405	26.6818	0.405168	0.498356	0.323252
8.16667		4	196		0.323252	26.1834	0.3976	0.489048	0.317214
8.20833		5	197		0.317214	25.6944	0.390174	0.479914	0.31129
8.25		6	198		0.31129	25.2145	0.382886	0.47095	0.305475
8.29167		7	199		0.305475	24.7435	0.375735	0.462154	0.29977
8.33333		8	200		0.336254	27.2366	0.413593	0.508719	0.329974
8.375		9	201		0.329974	26.7279	0.405868	0.499217	0.32381
8.41667		10	202		0.32381	26.2286	0.398287	0.489893	0.317762
8.45833		11	203		0.317762	25.7388	0.390848	0.480743	0.311827
8.5		12	204		0.346621	28.0763	0.426344	0.524403	0.340147
8.54167		13	205		0.340147	27.5519	0.418381	0.514609	0.333794
8.58333		14	206		0.333794	27.0373	0.410567	0.504997	0.327559
8.625		15	207		0.327559	26.5323	0.402898	0.495565	0.321441
8.66667		16	208		0.354887	28.7459	0.436511	0.536909	0.348259
8.70833		17	209		0.348259	28.209	0.428358	0.526881	0.341754
8.75		18	210		0.341754	27.6821	0.420358	0.51704	0.335371
8.79167		19	211		0.335371	27.165	0.412506	0.507383	0.329107
8.83333		20	212		0.329107	26.6577	0.404802	0.497906	0.32296
8.875		21	213		0.32296	26.1598	0.397241	0.488606	0.316928
8.91667		22	214		0.316928	25.6712	0.389821	0.47948	0.311008
8.95833		23	215		0.311008	25.1917	0.38254	0.470524	0.305199
9	Wed	0	216		0.340923	27.6147	0.419335	0.515782	0.334555
9.04167		1	217		0.334555	27.0989	0.411502	0.506148	0.328306
9.08333		2	218		0.328306	26.5928	0.403816	0.496694	0.322174
9.125		3	219		0.322174	26.0961	0.396274	0.487417	0.316157
9.16667		4	220		0.316157	25.6087	0.388873	0.478313	0.310251
9.20833		5	221		0.310251	25.1304	0.381609	0.469379	0.304457
9.25		6	222		0.304457	24.661	0.374482	0.460612	0.29877
9.29167		7	223		0.29877	24.2004	0.367487	0.452009	0.29319
9.33333		8	224		0.330597	26.7783	0.406634	0.50016	0.324422
9.375		9	225		0.324422	26.2782	0.399039	0.490818	0.318362
9.41667		10	226		0.318362	25.7874	0.391586	0.48165	0.312416
9.45833		11	227		0.312416	25.3057	0.384272	0.472654	0.306581
9.5		12	228		0.34211	27.7109	0.420796	0.517579	0.33572
9.54167		13	229		0.33572	27.1934	0.412936	0.507911	0.32945
9.58333		14	230		0.32945	26.6854	0.405223	0.498425	0.323297
9.625		15	231		0.323297	26.187	0.397655	0.489115	0.317258
9.66667		16	232		0.351291	28.4545	0.432087	0.531468	0.344729
9.70833		17	233		0.344729	27.9231	0.424017	0.521541	0.33829
9.75		18	234		0.33829	27.4015	0.416097	0.5118	0.331972
9.79167		19	235		0.331972	26.8897	0.408326	0.50224	0.325771
9.83333		20	236		0.325771	26.3875	0.400699	0.49286	0.319687
9.875		21	237		0.319687	25.8946	0.393215	0.483654	0.313716
9.91667		22	238		0.313716	25.411	0.38587	0.474621	0.307856
9.95833		23	239		0.307856	24.9364	0.378663	0.465756	0.302106
10	Thurs	0	240		0.338263	27.3993	0.416063	0.511758	0.331945
10.0417		1	241		0.331945	26.8875	0.408292	0.5022	0.325745
10.0833		2	242		0.325745	26.3853	0.400666	0.49282	0.319661
10.125		3	243		0.319661	25.8925	0.393183	0.483615	0.31369
10.1667		4	244		0.31369	25.4089	0.385839	0.474582	0.307831
10.2083		5	245		0.307831	24.9343	0.378632	0.465718	0.302082
10.25		6	246		0.302082	24.4686	0.37156	0.457019	0.296439
10.2917		7	247		0.296439	24.0116	0.36462	0.448483	0.290903
10.3333		8	248		0.32863	26.619	0.404215	0.497185	0.322492
10.375		9	249		0.322492	26.1219	0.396665	0.487898	0.316469
10.4167		10	250		0.316469	25.634	0.389256	0.478785	0.310558
10.4583		11	251		0.310558	25.1552	0.381986	0.469843	0.304757
10.5		12	252		0.304757	24.6853	0.374851	0.461067	0.299065
10.5417		13	253		0.299065	24.2243	0.36785	0.452455	0.293479
10.5833		14	254		0.293479	23.7718	0.360979	0.444005	0.287998
10.625		15	255		0.287998	23.3278	0.354237	0.435712	0.282618
10.6667		16	256		0.321507	26.0421	0.395454	0.486409	0.315502
10.7083		17	257		0.315502	25.5557	0.388068	0.477324	0.30961
10.75		18	258		0.30961	25.0784	0.38082	0.468408	0.303827
10.7917		19	259		0.303827	24.61	0.373707	0.459659	0.298152
10.8333		20	260		0.298152	24.1503	0.366727	0.451074	0.292583
10.875		21	261		0.292583	23.6992	0.359877	0.442649	0.287118
10.9167		22	262		0.287118	23.2566	0.353155	0.434381	0.281756
10.9583		23	263		0.281756	22.8222	0.346559	0.426268	0.276493
11	Fri	0	264		0.316241	25.6155	0.388976	0.478441	0.310334
11.0417		1	265		0.310334	25.1371	0.381711	0.469504	0.304538
11.0833		2	266		0.304538	24.6676	0.374581	0.460735	0.29885
11.125		3	267		0.29885	24.2068	0.367585	0.45213	0.293268
11.1667		4	268		0.293268	23.7547	0.360719	0.443685	0.28779
11.2083		5	269		0.28779	23.311	0.353982	0.435398	0.282415
11.25		6	270		0.282415	22.8756	0.34737	0.427266	0.27714
11.2917		7	271		0.27714	22.4483	0.340882	0.419285	0.271964
11.3333		8	272		0.312347	25.3001	0.384186	0.472549	0.306513
11.375		9	273		0.306513	24.8275	0.37701	0.463723	0.300788
11.4167		10	274		0.300788	24.3638	0.369969	0.455062	0.29517
11.4583		11	275		0.29517	23.9087	0.363059	0.446562	0.289656
11.5		12	276		0.327559	26.5323	0.402897	0.495564	0.321441
11.5417		13	277		0.321441	26.0367	0.395372	0.486308	0.315437
11.5833		14	278		0.315437	25.5504	0.387987	0.477224	0.309545
11.625		15	279		0.309545	25.0732	0.380741	0.468311	0.303764
11.6667		16	280		0.339688	27.5147	0.417816	0.513914	0.333343
11.7083		17	281		0.333343	27.0008	0.410012	0.504315	0.327117
11.75		18	282		0.327117	26.4965	0.402354	0.494896	0.321007
11.7917		19	283		0.321007	26.0016	0.394839	0.485652	0.315012
11.8333		20	284		0.315012	25.516	0.387464	0.476581	0.309128
11.875		21	285		0.309128	25.0394	0.380228	0.46768	0.303354
11.9167		22	286		0.303354	24.5717	0.373126	0.458945	0.297688
11.9583		23	287		0.297688	24.1127	0.366157	0.450373	0.292128
12	Sat	0	288		0.329684	26.7044	0.405511	0.498779	0.323526
12.0417		1	289		0.323526	26.2056	0.397937	0.489463	0.317483
12.0833		2	290		0.317483	25.7162	0.390505	0.480321	0.311553
12.125		3	291		0.311553	25.2358	0.383211	0.471349	0.305734
12.1667		4	292		0.305734	24.7645	0.376053	0.462545	0.300024
12.2083		5	293		0.300024	24.3019	0.369029	0.453906	0.29442
12.25		6	294		0.29442	23.848	0.362137	0.445428	0.288921
12.2917		7	295		0.288921	23.4026	0.355373	0.437109	0.283525
12.3333		8	296		0.322287	26.1052	0.396412	0.487587	0.316267
12.375		9	297		0.316267	25.6176	0.389008	0.47848	0.31036
12.4167		10	298		0.31036	25.1391	0.381743	0.469543	0.304563
12.4583		11	299		0.304563	24.6696	0.374612	0.460773	0.298874
12.5		12	300		0.298874	24.2088	0.367616	0.452167	0.293292
12.5417		13	301		0.293292	23.7567	0.360749	0.443722	0.287814
12.5833		14	302		0.287814	23.3129	0.354011	0.435434	0.282438
12.625		15	303		0.282438	22.8775	0.347399	0.427301	0.277163
12.6667		16	304		0.316817	25.6622	0.389685	0.479312	0.310899
12.7083		17	305		0.310899	25.1829	0.382406	0.47036	0.305093
12.75		18	306		0.305093	24.7125	0.375264	0.461575	0.299394
12.7917		19	307		0.299394	24.2509	0.368255	0.452953	0.293802
12.8333		20	308		0.293802	23.798	0.361377	0.444493	0.288315
12.875		21	309		0.288315	23.3535	0.354627	0.436191	0.282929
12.9167		22	310		0.282929	22.9173	0.348003	0.428044	0.277645
12.9583		23	311		0.277645	22.4892	0.341503	0.420049	0.272459
13	Sunday	0	312		0.312772	25.3346	0.38471	0.473194	0.306931
13.0417		1	313		0.306931	24.8614	0.377525	0.464355	0.301198
13.0833		2	314		0.301198	24.397	0.370473	0.455682	0.295572
13.125		3	315		0.295572	23.9413	0.363554	0.447171	0.290051
13.1667		4	316		0.290051	23.4942	0.356763	0.438819	0.284634
13.2083		5	317		0.284634	23.0554	0.3501	0.430623	0.279318
13.25		6	318		0.279318	22.6247	0.343561	0.42258	0.274101
13.2917		7	319		0.274101	22.2021	0.337144	0.414687	0.268981
13.3333		8	320		0.309782	25.0923	0.381032	0.468669	0.303996
13.375		9	321		0.303996	24.6237	0.373915	0.459915	0.298318
13.4167		10	322		0.298318	24.1638	0.366931	0.451325	0.292746
13.4583		11	323		0.292746	23.7124	0.360078	0.442896	0.287278
13.5		12	324		0.287278	23.2695	0.353352	0.434623	0.281913
13.5417		13	325		0.281913	22.8349	0.346752	0.426505	0.276647
13.5833		14	326		0.276647	22.4084	0.340276	0.418539	0.27148
13.625		15	327		0.27148	21.9899	0.33392	0.410722	0.266409
13.6667		16	328		0.307571	24.9132	0.378312	0.465324	0.301826
13.7083		17	329		0.301826	24.4479	0.371246	0.456633	0.296189
13.75		18	330		0.296189	23.9913	0.364312	0.448104	0.290656
13.7917		19	331		0.290656	23.5432	0.357507	0.439734	0.285228
13.8333		20	332		0.285228	23.1034	0.35083	0.431521	0.2799
13.875		21	333		0.2799	22.6719	0.344277	0.423461	0.274672
13.9167		22	334		0.274672	22.2485	0.337847	0.415552	0.269542
13.9583		23	335		0.269542	21.8329	0.331537	0.40779	0.264508
14	Monday	0	336		0.305936	24.7808	0.376301	0.46285	0.300222
14.0417		1	337		0.300222	24.3179	0.369273	0.454205	0.294614
14.0833		2	338		0.294614	23.8637	0.362375	0.445722	0.289111
14.125		3	339		0.289111	23.418	0.355607	0.437397	0.283711
14.1667		4	340		0.283711	22.9806	0.348965	0.429227	0.278412
14.2083		5	341		0.278412	22.5514	0.342447	0.42121	0.273212
14.25		6	342		0.273212	22.1302	0.336051	0.413343	0.268109
14.2917		7	343		0.268109	21.7168	0.329774	0.405622	0.263101
14.3333		8	344		0.304727	24.6829	0.374814	0.461021	0.299035
14.375		9	345		0.299035	24.2218	0.367813	0.45241	0.29345
14.4167		10	346		0.29345	23.7694	0.360943	0.44396	0.287969
14.4583		11	347		0.287969	23.3255	0.354202	0.435668	0.28259
14.5		12	348		0.321483	26.0401	0.395424	0.486372	0.315479
14.5417		13	349		0.315479	25.5538	0.388039	0.477288	0.309586
14.5833		14	350		0.309586	25.0765	0.380791	0.468373	0.303804
14.625		15	351		0.339723	27.5175	0.417859	0.513966	0.333377
14.6667		16	352		0.36515	29.5771	0.449134	0.552435	0.35833
14.7083		17	353		0.35833	29.0247	0.440746	0.542117	0.351637
14.75		18	354		0.351637	28.4826	0.432513	0.531992	0.345069
14.7917		19	355		0.345069	27.9506	0.424435	0.522055	0.338624
14.8333		20	356		0.338624	27.4285	0.416508	0.512304	0.332299
14.875		21	357		0.332299	26.9162	0.408728	0.502736	0.326093
14.9167		22	358		0.326093	26.4135	0.401094	0.493346	0.320002
14.9583		23	359		0.320002	25.9202	0.393602	0.484131	0.314025
15	Tues	0	360		0.348511	28.2294	0.428668	0.527262	0.342001
15.0417		1	361		0.342001	27.7021	0.420662	0.517414	0.335614
15.0833		2	362		0.335614	27.1847	0.412805	0.50775	0.329345
15.125		3	363		0.329345	26.677	0.405094	0.498266	0.323194
15.1667		4	364		0.323194	26.1787	0.397528	0.48896	0.317157
15.2083		5	365		0.317157	25.6897	0.390103	0.479827	0.311233
15.25		6	366		0.311233	25.2099	0.382817	0.470865	0.30542
15.2917		7	367		0.30542	24.739	0.375667	0.46207	0.299716
15.3333		8	368		0.336208	27.2328	0.413535	0.508648	0.329928
15.375		9	369		0.329928	26.7242	0.405811	0.499148	0.323766
15.4167		10	370		0.323766	26.225	0.398232	0.489825	0.317718
15.4583		11	371		0.317718	25.7352	0.390794	0.480676	0.311784
15.5		12	372		0.346584	28.0733	0.426298	0.524347	0.340111
15.5417		13	373		0.340111	27.549	0.418336	0.514554	0.333758
15.5833		14	374		0.333758	27.0344	0.410523	0.504943	0.327524
15.625		15	375		0.327524	26.5295	0.402855	0.495512	0.321407
15.6667		16	376		0.354858	28.7435	0.436475	0.536864	0.34823
15.7083		17	377		0.34823	28.2066	0.428323	0.526837	0.341726
15.75		18	378		0.341726	27.6798	0.420323	0.516997	0.335343
15.7917		19	379		0.335343	27.1628	0.412472	0.50734	0.32908
15.8333		20	380		0.32908	26.6554	0.404768	0.497864	0.322933
15.875		21	381		0.322933	26.1576	0.397208	0.488565	0.316901
15.9167		22	382		0.316901	25.669	0.389789	0.47944	0.310982
15.9583		23	383		0.310982	25.1896	0.382508	0.470485	0.305174
16	Wed	0	384		0.340901	27.613	0.419308	0.515749	0.334533
16.0417		1	385		0.334533	27.0972	0.411476	0.506116	0.328285
16.0833		2	386		0.328285	26.5911	0.403791	0.496662	0.322153
16.125		3	387		0.322153	26.0944	0.396249	0.487386	0.316136
16.1667		4	388		0.316136	25.607	0.388848	0.478283	0.310232
16.2083		5	389		0.310232	25.1288	0.381585	0.469349	0.304437
16.25		6	390		0.304437	24.6594	0.374458	0.460583	0.298751
16.2917		7	391		0.298751	24.1988	0.367464	0.45198	0.293171
16.3333		8	392		0.33058	26.777	0.406614	0.500135	0.324406
16.375		9	393		0.324406	26.2769	0.399019	0.490794	0.318347
16.4167		10	394		0.318347	25.7861	0.391567	0.481627	0.312401
16.4583		11	395		0.312401	25.3045	0.384253	0.472631	0.306566
16.5		12	396		0.342097	27.7099	0.42078	0.517559	0.335708
16.5417		13	397		0.335708	27.1923	0.412921	0.507892	0.329438
16.5833		14	398		0.329438	26.6844	0.405208	0.498406	0.323284
16.625		15	399		0.323284	26.186	0.39764	0.489097	0.317246
16.6667		16	400		0.35128	28.4537	0.432075	0.531452	0.344719
16.7083		17	401		0.344719	27.9223	0.424005	0.521526	0.338281
16.75		18	402		0.338281	27.4007	0.416085	0.511785	0.331962
16.7917		19	403		0.331962	26.8889	0.408314	0.502226	0.325762
16.8333		20	404		0.325762	26.3867	0.400687	0.492845	0.319677
16.875		21	405		0.319677	25.8939	0.393203	0.48364	0.313707
16.9167		22	406		0.313707	25.4102	0.385859	0.474607	0.307847
16.9583		23	407		0.307847	24.9356	0.378652	0.465742	0.302097
17	Thurs	0	408		0.338255	27.3987	0.416054	0.511747	0.331938
17.0417		1	409		0.331938	26.8869	0.408283	0.502188	0.325738
17.0833		2	410		0.325738	26.3848	0.400657	0.492809	0.319654
17.125		3	411		0.319654	25.8919	0.393174	0.483604	0.313683
17.1667		4	412		0.313683	25.4083	0.38583	0.474571	0.307824
17.2083		5	413		0.307824	24.9338	0.378624	0.465707	0.302075
17.25		6	414		0.302075	24.4681	0.371552	0.457009	0.296433
17.2917		7	415		0.296433	24.0111	0.364612	0.448473	0.290896
17.3333		8	416		0.328625	26.6186	0.404208	0.497176	0.322487
17.375		9	417		0.322487	26.1214	0.396658	0.48789	0.316463
17.4167		10	418		0.316463	25.6335	0.38925	0.478777	0.310552
17.4583		11	419		0.310552	25.1547	0.381979	0.469835	0.304752
17.5		12	420		0.304752	24.6849	0.374845	0.461059	0.29906
17.5417		13	421		0.29906	24.2238	0.367844	0.452448	0.293474
17.5833		14	422		0.293474	23.7714	0.360973	0.443997	0.287993
17.625		15	423		0.287993	23.3274	0.354231	0.435704	0.282614
17.6667		16	424		0.321503	26.0418	0.395449	0.486402	0.315498
17.7083		17	425		0.315498	25.5554	0.388063	0.477317	0.309606
17.75		18	426		0.309606	25.078	0.380815	0.468402	0.303823
17.7917		19	427		0.303823	24.6096	0.373702	0.459653	0.298148
17.8333		20	428		0.298148	24.15	0.366722	0.451068	0.292579
17.875		21	429		0.292579	23.6989	0.359873	0.442643	0.287115
17.9167		22	430		0.287115	23.2563	0.353151	0.434376	0.281752
17.9583		23	431		0.281752	22.8219	0.346555	0.426262	0.276489
18	Fri	0	432		0.316238	25.6153	0.388972	0.478436	0.310331
18.0417		1	433		0.310331	25.1368	0.381707	0.4695	0.304535
18.0833		2	434		0.304535	24.6673	0.374578	0.460731	0.298847
18.125		3	435		0.298847	24.2066	0.367582	0.452125	0.293265
18.1667		4	436		0.293265	23.7545	0.360716	0.443681	0.287787
18.2083		5	437		0.287787	23.3108	0.353979	0.435394	0.282412
18.25		6	438		0.282412	22.8754	0.347367	0.427261	0.277137
18.2917		7	439		0.277137	22.4481	0.340879	0.419281	0.271961
18.3333		8	440		0.312344	25.2999	0.384183	0.472546	0.30651
18.375		9	441		0.30651	24.8273	0.377008	0.46372	0.300785
18.4167		10	442		0.300785	24.3636	0.369966	0.455058	0.295167
18.4583		11	443		0.295167	23.9086	0.363056	0.446559	0.289654
18.5		12	444		0.327557	26.5321	0.402895	0.495561	0.321439
18.5417		13	445		0.321439	26.0365	0.39537	0.486305	0.315435
18.5833		14	446		0.315435	25.5502	0.387985	0.477222	0.309543
18.625		15	447		0.309543	25.073	0.380738	0.468308	0.303762
18.6667		16	448		0.339687	27.5146	0.417815	0.513912	0.333342
18.7083		17	449		0.333342	27.0007	0.410011	0.504313	0.327116
18.75		18	450		0.327116	26.4964	0.402353	0.494894	0.321006
18.7917		19	451		0.321006	26.0015	0.394838	0.48565	0.31501
18.8333		20	452		0.31501	25.5158	0.387463	0.476579	0.309127
18.875		21	453		0.309127	25.0393	0.380226	0.467678	0.303353
18.9167		22	454		0.303353	24.5716	0.373124	0.458943	0.297687
18.9583		23	455		0.297687	24.1126	0.366155	0.450371	0.292127
19	Sat	0	456		0.329683	26.7043	0.40551	0.498777	0.323525
19.0417		1	457		0.323525	26.2055	0.397936	0.489461	0.317482
19.0833		2	458		0.317482	25.7161	0.390503	0.480319	0.311552
19.125		3	459		0.311552	25.2357	0.38321	0.471348	0.305733
19.1667		4	460		0.305733	24.7644	0.376052	0.462544	0.300023
19.2083		5	461		0.300023	24.3019	0.369028	0.453905	0.294419
19.25		6	462		0.294419	23.848	0.362136	0.445427	0.28892
19.2917		7	463		0.28892	23.4025	0.355372	0.437107	0.283524
19.3333		8	464		0.322286	26.1051	0.396412	0.487586	0.316266
19.375		9	465		0.316266	25.6176	0.389007	0.478479	0.310359
19.4167		10	466		0.310359	25.1391	0.381742	0.469542	0.304562
19.4583		11	467		0.304562	24.6695	0.374612	0.460772	0.298874
19.5		12	468		0.298874	24.2088	0.367615	0.452166	0.293291
19.5417		13	469		0.293291	23.7566	0.360748	0.443721	0.287813
19.5833		14	470		0.287813	23.3129	0.35401	0.435433	0.282438
19.625		15	471		0.282438	22.8774	0.347398	0.4273	0.277162
19.6667		16	472		0.316816	25.6621	0.389684	0.479311	0.310899
19.7083		17	473		0.310899	25.1828	0.382406	0.470359	0.305092
19.75		18	474		0.305092	24.7125	0.375263	0.461574	0.299394
19.7917		19	475		0.299394	24.2509	0.368254	0.452952	0.293802
19.8333		20	476		0.293802	23.7979	0.361376	0.444492	0.288314
19.875		21	477		0.288314	23.3534	0.354626	0.43619	0.282929
19.9167		22	478		0.282929	22.9172	0.348003	0.428043	0.277644
19.9583		23	479		0.277644	22.4892	0.341503	0.420048	0.272459
20	Sunday	0	480		0.312772	25.3345	0.38471	0.473193	0.30693
20.0417		1	481		0.30693	24.8613	0.377524	0.464355	0.301197
20.0833		2	482		0.301197	24.397	0.370473	0.455682	0.295572
20.125		3	483		0.295572	23.9413	0.363553	0.44717	0.290051
20.1667		4	484		0.290051	23.4941	0.356763	0.438818	0.284634
20.2083		5	485		0.284634	23.0553	0.350099	0.430622	0.279317
20.25		6	486		0.279317	22.6247	0.34356	0.422579	0.2741
20.2917		7	487		0.2741	22.2021	0.337143	0.414686	0.268981
20.3333		8	488		0.309782	25.0923	0.381031	0.468669	0.303996
20.375		9	489		0.303996	24.6236	0.373915	0.459915	0.298318
20.4167		10	490		0.298318	24.1637	0.366931	0.451325	0.292746
20.4583		11	491		0.292746	23.7124	0.360077	0.442895	0.287278
20.5		12	492		0.287278	23.2695	0.353352	0.434623	0.281912
20.5417		13	493		0.281912	22.8349	0.346752	0.426505	0.276647
20.5833		14	494		0.276647	22.4084	0.340275	0.418539	0.27148
20.625		15	495		0.27148	21.9898	0.33392	0.410721	0.266409
20.6667		16	496		0.307571	24.9132	0.378312	0.465323	0.301826
20.7083		17	497		0.301826	24.4479	0.371246	0.456632	0.296188
20.75		18	498		0.296188	23.9913	0.364312	0.448103	0.290656
20.7917		19	499		0.290656	23.5432	0.357507	0.439734	0.285227
20.8333		20	500		0.285227	23.1034	0.35083	0.431521	0.2799
20.875		21	501		0.2799	22.6719	0.344277	0.423461	0.274672
20.9167		22	502		0.274672	22.2484	0.337847	0.415551	0.269542
20.9583		23	503		0.269542	21.8329	0.331536	0.40779	0.264507
21	Monday	0	504		0.305936	24.7808	0.376301	0.46285	0.300221
21.0417		1	505		0.300221	24.3179	0.369272	0.454205	0.294614
21.0833		2	506		0.294614	23.8637	0.362375	0.445721	0.289111
21.125		3	507		0.289111	23.418	0.355607	0.437396	0.283711
21.1667		4	508		0.283711	22.9806	0.348965	0.429227	0.278412
21.2083		5	509		0.278412	22.5514	0.342447	0.42121	0.273212
21.25		6	510		0.273212	22.1302	0.336051	0.413342	0.268109
21.2917		7	511		0.268109	21.7168	0.329774	0.405622	0.263101
21.3333		8	512		0.304727	24.6829	0.374814	0.461021	0.299035
21.375		9	513		0.299035	24.2218	0.367813	0.45241	0.29345
21.4167		10	514		0.29345	23.7694	0.360943	0.44396	0.287969
21.4583		11	515		0.287969	23.3255	0.354202	0.435668	0.28259
21.5		12	516		0.321483	26.0401	0.395424	0.486372	0.315479
21.5417		13	517		0.315479	25.5538	0.388039	0.477287	0.309586
21.5833		14	518		0.309586	25.0765	0.380791	0.468373	0.303804
21.625		15	519		0.339723	27.5175	0.417859	0.513966	0.333377
21.6667		16	520		0.36515	29.5771	0.449134	0.552435	0.35833
21.7083		17	521		0.35833	29.0247	0.440746	0.542117	0.351637
21.75		18	522		0.351637	28.4826	0.432513	0.531991	0.345069
21.7917		19	523		0.345069	27.9506	0.424435	0.522055	0.338624
21.8333		20	524		0.338624	27.4285	0.416507	0.512304	0.332299
21.875		21	525		0.332299	26.9162	0.408728	0.502736	0.326093
21.9167		22	526		0.326093	26.4135	0.401094	0.493346	0.320002
21.9583		23	527		0.320002	25.9202	0.393602	0.484131	0.314025
22	Tues	24	528		0.348511	28.2294	0.428668	0.527262	0.342001
22.0417			529		0.342001	27.7021	0.420662	0.517414	0.335614
22.0833			530		0.335614	27.1847	0.412805	0.50775	0.329345
22.125			531		0.329345	26.6769	0.405094	0.498266	0.323194
22.1667			532		0.323194	26.1787	0.397528	0.48896	0.317157
22.2083			533		0.317157	25.6897	0.390103	0.479827	0.311233
22.25			534		0.311233	25.2099	0.382817	0.470865	0.30542
22.2917			535		0.30542	24.739	0.375667	0.46207	0.299716
22.3333			536		0.336208	27.2328	0.413535	0.508648	0.329928
22.375			537		0.329928	26.7242	0.405811	0.499148	0.323766
22.4167			538		0.323766	26.225	0.398232	0.489825	0.317718
22.4583			539		0.317718	25.7352	0.390794	0.480676	0.311784
22.5			540		0.346584	28.0733	0.426298	0.524347	0.340111
22.5417			541		0.340111	27.549	0.418336	0.514553	0.333758
22.5833			542		0.333758	27.0344	0.410523	0.504943	0.327524
22.625			543		0.327524	26.5295	0.402855	0.495512	0.321407
22.6667			544		0.354858	28.7435	0.436475	0.536864	0.34823
22.7083			545		0.34823	28.2066	0.428323	0.526837	0.341726
22.75			546		0.341726	27.6798	0.420323	0.516997	0.335343
22.7917			547		0.335343	27.1628	0.412472	0.50734	0.32908
22.8333			548		0.32908	26.6554	0.404768	0.497864	0.322933
22.875			549		0.322933	26.1576	0.397208	0.488565	0.316901
22.9167			550		0.316901	25.669	0.389789	0.47944	0.310982
22.9583			551		0.310982	25.1896	0.382508	0.470485	0.305174
23	Wed		552		0.340901	27.6129	0.419308	0.515749	0.334533
23.0417			553		0.334533	27.0972	0.411476	0.506116	0.328285
23.0833			554		0.328285	26.5911	0.403791	0.496662	0.322153
23.125			555		0.322153	26.0944	0.396249	0.487386	0.316136
23.1667			556		0.316136	25.607	0.388848	0.478283	0.310232
23.2083			557		0.310232	25.1288	0.381585	0.469349	0.304437
23.25			558		0.304437	24.6594	0.374458	0.460583	0.298751
23.2917			559		0.298751	24.1988	0.367464	0.45198	0.293171
23.3333			560		0.33058	26.777	0.406614	0.500135	0.324406
23.375			561		0.324406	26.2769	0.399019	0.490794	0.318347
23.4167			562		0.318347	25.7861	0.391567	0.481627	0.312401
23.4583			563		0.312401	25.3045	0.384253	0.472631	0.306566
23.5			564		0.342097	27.7099	0.42078	0.517559	0.335708
23.5417			565		0.335708	27.1923	0.412921	0.507892	0.329437
23.5833			566		0.329437	26.6844	0.405208	0.498406	0.323284
23.625			567		0.323284	26.186	0.39764	0.489097	0.317246
23.6667			568		0.35128	28.4537	0.432075	0.531452	0.344719
23.7083			569		0.344719	27.9223	0.424005	0.521526	0.338281
23.75			570		0.338281	27.4007	0.416085	0.511785	0.331962
23.7917			571		0.331962	26.8889	0.408314	0.502226	0.325762
23.8333			572		0.325762	26.3867	0.400687	0.492845	0.319677
23.875			573		0.319677	25.8939	0.393203	0.48364	0.313707
23.9167			574		0.313707	25.4102	0.385859	0.474607	0.307847
23.9583			575		0.307847	24.9356	0.378652	0.465742	0.302097
24	Thurs		576		0.338255	27.3987	0.416054	0.511747	0.331938
24.0417			577		0.331938	26.8869	0.408283	0.502188	0.325738
24.0833			578		0.325738	26.3848	0.400657	0.492809	0.319654
24.125			579		0.319654	25.8919	0.393174	0.483604	0.313683
24.1667			580		0.313683	25.4083	0.38583	0.474571	0.307824
24.2083			581		0.307824	24.9338	0.378624	0.465707	0.302075
24.25			582		0.302075	24.4681	0.371552	0.457009	0.296433
24.2917			583		0.296433	24.0111	0.364612	0.448473	0.290896
24.3333			584		0.328625	26.6186	0.404208	0.497176	0.322487
24.375			585		0.322487	26.1214	0.396658	0.48789	0.316463
24.4167			586		0.316463	25.6335	0.38925	0.478777	0.310552
24.4583			587		0.310552	25.1547	0.381979	0.469835	0.304752
24.5			588		0.304752	24.6849	0.374845	0.461059	0.29906
24.5417			589		0.29906	24.2238	0.367844	0.452448	0.293474
24.5833			590		0.293474	23.7714	0.360973	0.443997	0.287993
24.625			591		0.287993	23.3274	0.354231	0.435704	0.282614
24.6667			592		0.321503	26.0418	0.395449	0.486402	0.315498
24.7083			593		0.315498	25.5554	0.388063	0.477317	0.309606
24.75			594		0.309606	25.078	0.380815	0.468402	0.303823
24.7917			595		0.303823	24.6096	0.373702	0.459653	0.298148
24.8333			596		0.298148	24.15	0.366722	0.451068	0.292579
24.875			597		0.292579	23.6989	0.359873	0.442643	0.287115
24.9167			598		0.287115	23.2563	0.353151	0.434376	0.281752
24.9583			599		0.281752	22.8219	0.346555	0.426262	0.276489
25	Fri		600		0.316238	25.6153	0.388972	0.478436	0.310331
25.0417			601		0.310331	25.1368	0.381707	0.4695	0.304535
25.0833			602		0.304535	24.6673	0.374578	0.460731	0.298847
25.125			603		0.298847	24.2066	0.367582	0.452125	0.293265
25.1667			604		0.293265	23.7545	0.360716	0.443681	0.287787
25.2083			605		0.287787	23.3108	0.353979	0.435394	0.282412
25.25			606		0.282412	22.8754	0.347367	0.427261	0.277137
25.2917			607		0.277137	22.4481	0.340879	0.419281	0.271961
25.3333			608		0.312344	25.2999	0.384183	0.472546	0.30651
25.375			609		0.30651	24.8273	0.377008	0.46372	0.300785
25.4167			610		0.300785	24.3636	0.369966	0.455058	0.295167
25.4583			611		0.295167	23.9086	0.363056	0.446559	0.289654
25.5			612		0.327557	26.5321	0.402895	0.495561	0.321439
25.5417			613		0.321439	26.0365	0.39537	0.486305	0.315435
25.5833			614		0.315435	25.5502	0.387985	0.477222	0.309543
25.625			615		0.309543	25.073	0.380738	0.468308	0.303762
25.6667			616		0.339687	27.5146	0.417815	0.513912	0.333342
25.7083			617		0.333342	27.0007	0.410011	0.504313	0.327116
25.75			618		0.327116	26.4964	0.402353	0.494894	0.321006
25.7917			619		0.321006	26.0015	0.394838	0.48565	0.31501
25.8333			620		0.31501	25.5158	0.387463	0.476579	0.309127
25.875			621		0.309127	25.0393	0.380226	0.467678	0.303353
25.9167			622		0.303353	24.5716	0.373124	0.458943	0.297687
25.9583			623		0.297687	24.1126	0.366155	0.450371	0.292127
26	Sat		624		0.329683	26.7043	0.40551	0.498777	0.323525
26.0417			625		0.323525	26.2055	0.397936	0.489461	0.317482
26.0833			626		0.317482	25.7161	0.390503	0.480319	0.311552
26.125			627		0.311552	25.2357	0.38321	0.471348	0.305733
26.1667			628		0.305733	24.7644	0.376052	0.462544	0.300023
26.2083			629		0.300023	24.3019	0.369028	0.453905	0.294419
26.25			630		0.294419	23.848	0.362136	0.445427	0.28892
26.2917			631		0.28892	23.4025	0.355372	0.437107	0.283524
26.3333			632		0.322286	26.1051	0.396412	0.487586	0.316266
26.375			633		0.316266	25.6176	0.389007	0.478479	0.310359
26.4167			634		0.310359	25.1391	0.381742	0.469542	0.304562
26.4583			635		0.304562	24.6695	0.374612	0.460772	0.298874
26.5			636		0.298874	24.2088	0.367615	0.452166	0.293291
26.5417			637		0.293291	23.7566	0.360748	0.443721	0.287813
26.5833			638		0.287813	23.3129	0.35401	0.435433	0.282438
26.625			639		0.282438	22.8774	0.347398	0.4273	0.277162
26.6667			640		0.316816	25.6621	0.389684	0.479311	0.310899
26.7083			641		0.310899	25.1828	0.382406	0.470359	0.305092
26.75			642		0.305092	24.7125	0.375263	0.461574	0.299394
26.7917			643		0.299394	24.2509	0.368254	0.452952	0.293802
26.8333			644		0.293802	23.7979	0.361376	0.444492	0.288314
26.875			645		0.288314	23.3534	0.354626	0.43619	0.282929
26.9167			646		0.282929	22.9172	0.348003	0.428043	0.277644
26.9583			647		0.277644	22.4892	0.341503	0.420048	0.272459
27	Sunday		648		0.312772	25.3345	0.38471	0.473193	0.30693
27.0417			649		0.30693	24.8613	0.377524	0.464355	0.301197
27.0833			650		0.301197	24.397	0.370473	0.455682	0.295572
27.125			651		0.295572	23.9413	0.363553	0.44717	0.290051
27.1667			652		0.290051	23.4941	0.356763	0.438818	0.284634
27.2083			653		0.284634	23.0553	0.350099	0.430622	0.279317
27.25			654		0.279317	22.6247	0.34356	0.422579	0.2741
27.2917			655		0.2741	22.2021	0.337143	0.414686	0.268981
27.3333			656		0.309782	25.0923	0.381031	0.468669	0.303996
27.375			657		0.303996	24.6236	0.373915	0.459915	0.298318
27.4167			658		0.298318	24.1637	0.366931	0.451325	0.292746
27.4583			659		0.292746	23.7124	0.360077	0.442895	0.287278
27.5			660		0.287278	23.2695	0.353352	0.434623	0.281912
27.5417			661		0.281912	22.8349	0.346752	0.426505	0.276647
27.5833			662		0.276647	22.4084	0.340275	0.418539	0.27148
27.625			663		0.27148	21.9898	0.33392	0.410721	0.266409
27.6667			664		0.307571	24.9132	0.378312	0.465323	0.301826
27.7083			665		0.301826	24.4479	0.371246	0.456632	0.296188
27.75			666		0.296188	23.9913	0.364312	0.448103	0.290656
27.7917			667		0.290656	23.5432	0.357507	0.439734	0.285227
27.8333			668		0.285227	23.1034	0.35083	0.431521	0.2799
27.875			669		0.2799	22.6719	0.344277	0.423461	0.274672
27.9167			670		0.274672	22.2484	0.337847	0.415551	0.269542
27.9583			671		0.269542	21.8329	0.331536	0.40779	0.264507
28	Monday		672		0.305936	24.7808	0.376301	0.46285	0.300221
28.0417			673		0.300221	24.3179	0.369272	0.454205	0.294614
28.0833			674		0.294614	23.8637	0.362375	0.445721	0.289111
28.125			675		0.289111	23.418	0.355607	0.437396	0.283711
28.1667			676		0.283711	22.9806	0.348965	0.429227	0.278412
28.2083			677		0.278412	22.5514	0.342447	0.42121	0.273212
28.25			678		0.273212	22.1302	0.336051	0.413342	0.268109
28.2917			679		0.268109	21.7168	0.329774	0.405622	0.263101
28.3333			680		0.304727	24.6829	0.374814	0.461021	0.299035
28.375			681		0.299035	24.2218	0.367813	0.45241	0.29345
28.4167			682		0.29345	23.7694	0.360943	0.44396	0.287969
28.4583			683		0.287969	23.3255	0.354202	0.435668	0.28259
28.5			684		0.321483	26.0401	0.395424	0.486372	0.315479
28.5417			685		0.315479	25.5538	0.388039	0.477287	0.309586
28.5833			686		0.309586	25.0765	0.380791	0.468373	0.303804
28.625			687		0.339723	27.5175	0.417859	0.513966	0.333377
28.6667			688		0.36515	29.5771	0.449134	0.552435	0.35833
28.7083			689		0.35833	29.0247	0.440746	0.542117	0.351637
28.75			690		0.351637	28.4826	0.432513	0.531991	0.345069
28.7917			691		0.345069	27.9506	0.424435	0.522055	0.338624
28.8333			692		0.338624	27.4285	0.416507	0.512304	0.332299
28.875			693		0.332299	26.9162	0.408728	0.502736	0.326093
28.9167			694		0.326093	26.4135	0.401094	0.493346	0.320002
28.9583			695		0.320002	25.9202	0.393602	0.484131	0.314025
29	Tues		696		0.348511	28.2294	0.428668	0.527262	0.342001
29.0417			697		0.342001	27.7021	0.420662	0.517414	0.335614
29.0833			698		0.335614	27.1847	0.412805	0.50775	0.329345
29.125			699		0.329345	26.6769	0.405094	0.498266	0.323194
29.1667			700		0.323194	26.1787	0.397528	0.48896	0.317157
29.2083			701		0.317157	25.6897	0.390103	0.479827	0.311233
29.25			702		0.311233	25.2099	0.382817	0.470865	0.30542
29.2917			703		0.30542	24.739	0.375667	0.46207	0.299716
29.3333			704		0.336208	27.2328	0.413535	0.508648	0.329928
29.375			705		0.329928	26.7242	0.405811	0.499148	0.323766
29.4167			706		0.323766	26.225	0.398232	0.489825	0.317718
29.4583			707		0.317718	25.7352	0.390794	0.480676	0.311784
29.5			708		0.346584	28.0733	0.426298	0.524347	0.340111
29.5417			709		0.340111	27.549	0.418336	0.514553	0.333758
29.5833			710		0.333758	27.0344	0.410523	0.504943	0.327524
29.625			711		0.327524	26.5295	0.402855	0.495512	0.321407
29.6667			712		0.354858	28.7435	0.436475	0.536864	0.34823
29.7083			713		0.34823	28.2066	0.428323	0.526837	0.341726
29.75			714		0.341726	27.6798	0.420323	0.516997	0.335343
29.7917			715		0.335343	27.1628	0.412472	0.50734	0.32908
29.8333			716		0.32908	26.6554	0.404768	0.497864	0.322933
29.875			717		0.322933	26.1576	0.397208	0.488565	0.316901
29.9167			718		0.316901	25.669	0.389789	0.47944	0.310982
29.9583			719		0.310982	25.1896	0.382508	0.470485	0.305174
30	Wed		720		0.340901	27.6129	0.419308	0.515749	0.334533
30.0417			721		0.334533	27.0972	0.411476	0.506116	0.328285
30.0833			722		0.328285	26.5911	0.403791	0.496662	0.322153
30.125			723		0.322153	26.0944	0.396249	0.487386	0.316136
30.1667			724		0.316136	25.607	0.388848	0.478283	0.310232
30.2083			725		0.310232	25.1288	0.381585	0.469349	0.304437
30.25			726		0.304437	24.6594	0.374458	0.460583	0.298751
30.2917			727		0.298751	24.1988	0.367464	0.45198	0.293171
30.3333			728		0.33058	26.777	0.406614	0.500135	0.324406
30.375			729		0.324406	26.2769	0.399019	0.490794	0.318347
30.4167			730		0.318347	25.7861	0.391567	0.481627	0.312401
30.4583			731		0.312401	25.3045	0.384253	0.472631	0.306566
30.5			732		0.342097	27.7099	0.42078	0.517559	0.335708
30.5417			733		0.335708	27.1923	0.412921	0.507892	0.329437
30.5833			734		0.329437	26.6844	0.405208	0.498406	0.323284
30.625			735		0.323284	26.186	0.39764	0.489097	0.317246
30.6667			736		0.35128	28.4537	0.432075	0.531452	0.344719
30.7083			737		0.344719	27.9223	0.424005	0.521526	0.338281
30.75			738		0.338281	27.4007	0.416085	0.511785	0.331962
30.7917			739		0.331962	26.8889	0.408314	0.502226	0.325762
30.8333			740		0.325762	26.3867	0.400687	0.492845	0.319677
30.875			741		0.319677	25.8939	0.393203	0.48364	0.313707
30.9167			742		0.313707	25.4102	0.385859	0.474607	0.307847
30.9583			743		0.307847	24.9356	0.378652	0.465742	0.302097
31	Thurs		744		0.338255	27.3987	0.416054	0.511747	0.331938
31.0417			745		0.331938	26.8869	0.408283	0.502188	0.325738
31.0833			746		0.325738	26.3848	0.400657	0.492809	0.319654
31.125			747		0.319654	25.8919	0.393174	0.483604	0.313683
31.1667			748		0.313683	25.4083	0.38583	0.474571	0.307824
31.2083			749		0.307824	24.9338	0.378624	0.465707	0.302075
31.25			750		0.302075	24.4681	0.371552	0.457009	0.296433
31.2917			751		0.296433	24.0111	0.364612	0.448473	0.290896
31.3333			752		0.328625	26.6186	0.404208	0.497176	0.322487
31.375			753		0.322487	26.1214	0.396658	0.48789	0.316463
31.4167			754		0.316463	25.6335	0.38925	0.478777	0.310552
31.4583			755		0.310552	25.1547	0.381979	0.469835	0.304752
31.5			756		0.304752	24.6849	0.374845	0.461059	0.29906
31.5417			757		0.29906	24.2238	0.367844	0.452448	0.293474
31.5833			758		0.293474	23.7714	0.360973	0.443997	0.287993
31.625			759		0.287993	23.3274	0.354231	0.435704	0.282614
31.6667			760		0.321503	26.0418	0.395449	0.486402	0.315498
31.7083			761		0.315498	25.5554	0.388063	0.477317	0.309606
31.75			762		0.309606	25.078	0.380815	0.468402	0.303823
31.7917			763		0.303823	24.6096	0.373702	0.459653	0.298148
31.8333			764		0.298148	24.15	0.366722	0.451068	0.292579
31.875			765		0.292579	23.6989	0.359873	0.442643	0.287115
31.9167			766		0.287115	23.2563	0.353151	0.434376	0.281752
31.9583			767		0.281752	22.8219	0.346555	0.426262	0.276489
32	Fri		768		0.316238	25.6153	0.388972	0.478436	0.310331
32.0417			769		0.310331	25.1368	0.381707	0.4695	0.304535
32.0833			770		0.304535	24.6673	0.374578	0.460731	0.298847
32.125			771		0.298847	24.2066	0.367582	0.452125	0.293265
32.1667			772		0.293265	23.7545	0.360716	0.443681	0.287787
32.2083			773		0.287787	23.3108	0.353979	0.435394	0.282412
32.25			774		0.282412	22.8754	0.347367	0.427261	0.277137
32.2917			775		0.277137	22.4481	0.340879	0.419281	0.271961
32.3333			776		0.312344	25.2999	0.384183	0.472546	0.30651
32.375			777		0.30651	24.8273	0.377008	0.46372	0.300785
32.4167			778		0.300785	24.3636	0.369966	0.455058	0.295167
32.4583			779		0.295167	23.9086	0.363056	0.446559	0.289654
32.5			780		0.327557	26.5321	0.402895	0.495561	0.321439
32.5417			781		0.321439	26.0365	0.39537	0.486305	0.315435
32.5833			782		0.315435	25.5502	0.387985	0.477222	0.309543
32.625			783		0.309543	25.073	0.380738	0.468308	0.303762
32.6667			784		0.339687	27.5146	0.417815	0.513912	0.333342
32.7083			785		0.333342	27.0007	0.410011	0.504313	0.327116
32.75			786		0.327116	26.4964	0.402353	0.494894	0.321006
32.7917			787		0.321006	26.0015	0.394838	0.48565	0.31501
32.8333			788		0.31501	25.5158	0.387463	0.476579	0.309127
32.875			789		0.309127	25.0393	0.380226	0.467678	0.303353
32.9167			790		0.303353	24.5716	0.373124	0.458943	0.297687
32.9583			791		0.297687	24.1126	0.366155	0.450371	0.292127
33	Sat		792		0.329683	26.7043	0.40551	0.498777	0.323525
33.0417			793		0.323525	26.2055	0.397936	0.489461	0.317482
33.0833			794		0.317482	25.7161	0.390503	0.480319	0.311552
33.125			795		0.311552	25.2357	0.38321	0.471348	0.305733
33.1667			796		0.305733	24.7644	0.376052	0.462544	0.300023
33.2083			797		0.300023	24.3019	0.369028	0.453905	0.294419
33.25			798		0.294419	23.848	0.362136	0.445427	0.28892
33.2917			799		0.28892	23.4025	0.355372	0.437107	0.283524
33.3333			800		0.322286	26.1051	0.396412	0.487586	0.316266
33.375			801		0.316266	25.6176	0.389007	0.478479	0.310359
33.4167			802		0.310359	25.1391	0.381742	0.469542	0.304562
33.4583			803		0.304562	24.6695	0.374612	0.460772	0.298874
33.5			804		0.298874	24.2088	0.367615	0.452166	0.293291
33.5417			805		0.293291	23.7566	0.360748	0.443721	0.287813
33.5833			806		0.287813	23.3129	0.35401	0.435433	0.282438
33.625			807		0.282438	22.8774	0.347398	0.4273	0.277162
33.6667			808		0.316816	25.6621	0.389684	0.479311	0.310899
33.7083			809		0.310899	25.1828	0.382406	0.470359	0.305092
33.75			810		0.305092	24.7125	0.375263	0.461574	0.299394
33.7917			811		0.299394	24.2509	0.368254	0.452952	0.293802
33.8333			812		0.293802	23.7979	0.361376	0.444492	0.288314
33.875			813		0.288314	23.3534	0.354626	0.43619	0.282929
33.9167			814		0.282929	22.9172	0.348003	0.428043	0.277644
33.9583			815		0.277644	22.4892	0.341503	0.420048	0.272459
34	Sunday		816		0.312772	25.3345	0.38471	0.473193	0.30693
34.0417			817		0.30693	24.8613	0.377524	0.464355	0.301197
34.0833			818		0.301197	24.397	0.370473	0.455682	0.295572
34.125			819		0.295572	23.9413	0.363553	0.44717	0.290051
34.1667			820		0.290051	23.4941	0.356763	0.438818	0.284634
34.2083			821		0.284634	23.0553	0.350099	0.430622	0.279317
34.25			822		0.279317	22.6247	0.34356	0.422579	0.2741
34.2917			823		0.2741	22.2021	0.337143	0.414686	0.268981
34.3333			824		0.309782	25.0923	0.381031	0.468669	0.303996
34.375			825		0.303996	24.6236	0.373915	0.459915	0.298318
34.4167			826		0.298318	24.1637	0.366931	0.451325	0.292746
34.4583			827		0.292746	23.7124	0.360077	0.442895	0.287278
34.5			828		0.287278	23.2695	0.353352	0.434623	0.281912
34.5417			829		0.281912	22.8349	0.346752	0.426505	0.276647
34.5833			830		0.276647	22.4084	0.340275	0.418539	0.27148
34.625			831		0.27148	21.9898	0.33392	0.410721	0.266409
34.6667			832		0.307571	24.9132	0.378312	0.465323	0.301826
34.7083			833		0.301826	24.4479	0.371246	0.456632	0.296188
34.75			834		0.296188	23.9913	0.364312	0.448103	0.290656
34.7917			835		0.290656	23.5432	0.357507	0.439734	0.285227
34.8333			836		0.285227	23.1034	0.35083	0.431521	0.2799
34.875			837		0.2799	22.6719	0.344277	0.423461	0.274672
34.9167			838		0.274672	22.2484	0.337847	0.415551	0.269542
34.9583			839		0.269542	21.8329	0.331536	0.40779	0.264507
35	Monday		840		0.305936	24.7808	0.376301	0.46285	0.300221
35.0417			841		0.300221	24.3179	0.369272	0.454205	0.294614
35.0833			842		0.294614	23.8637	0.362375	0.445721	0.289111
35.125			843		0.289111	23.418	0.355607	0.437396	0.283711
35.1667			844		0.283711	22.9806	0.348965	0.429227	0.278412
35.2083			845		0.278412	22.5514	0.342447	0.42121	0.273212
35.25			846		0.273212	22.1302	0.336051	0.413342	0.268109
35.2917			847		0.268109	21.7168	0.329774	0.405622	0.263101
35.3333			848		0.304727	24.6829	0.374814	0.461021	0.299035
35.375			849		0.299035	24.2218	0.367813	0.45241	0.29345
35.4167			850		0.29345	23.7694	0.360943	0.44396	0.287969
35.4583			851		0.287969	23.3255	0.354202	0.435668	0.28259
35.5			852		0.321483	26.0401	0.395424	0.486372	0.315479
35.5417			853		0.315479	25.5538	0.388039	0.477287	0.309586
35.5833			854		0.309586	25.0765	0.380791	0.468373	0.303804
35.625			855		0.339723	27.5175	0.417859	0.513966	0.333377
35.6667			856		0.36515	29.5771	0.449134	0.552435	0.35833
35.7083			857		0.35833	29.0247	0.440746	0.542117	0.351637
35.75			858		0.351637	28.4826	0.432513	0.531991	0.345069
35.7917			859		0.345069	27.9506	0.424435	0.522055	0.338624
35.8333			860		0.338624	27.4285	0.416507	0.512304	0.332299
35.875			861		0.332299	26.9162	0.408728	0.502736	0.326093
35.9167			862		0.326093	26.4135	0.401094	0.493346	0.320002
35.9583			863		0.320002	25.9202	0.393602	0.484131	0.314025
36	Tues		864		0.348511	28.2294	0.428668	0.527262	0.342001
36.0417			865		0.342001	27.7021	0.420662	0.517414	0.335614
36.0833			866		0.335614	27.1847	0.412805	0.50775	0.329345
36.125			867		0.329345	26.6769	0.405094	0.498266	0.323194
36.1667			868		0.323194	26.1787	0.397528	0.48896	0.317157
36.2083			869		0.317157	25.6897	0.390103	0.479827	0.311233
36.25			870		0.311233	25.2099	0.382817	0.470865	0.30542
36.2917			871		0.30542	24.739	0.375667	0.46207	0.299716
36.3333			872		0.336208	27.2328	0.413535	0.508648	0.329928
36.375			873		0.329928	26.7242	0.405811	0.499148	0.323766
36.4167			874		0.323766	26.225	0.398232	0.489825	0.317718
36.4583			875		0.317718	25.7352	0.390794	0.480676	0.311784
36.5			876		0.346584	28.0733	0.426298	0.524347	0.340111
36.5417			877		0.340111	27.549	0.418336	0.514553	0.333758
36.5833			878		0.333758	27.0344	0.410523	0.504943	0.327524
36.625			879		0.327524	26.5295	0.402855	0.495512	0.321407
36.6667			880		0.354858	28.7435	0.436475	0.536864	0.34823
36.7083			881		0.34823	28.2066	0.428323	0.526837	0.341726
36.75			882		0.341726	27.6798	0.420323	0.516997	0.335343
36.7917			883		0.335343	27.1628	0.412472	0.50734	0.32908
36.8333			884		0.32908	26.6554	0.404768	0.497864	0.322933
36.875			885		0.322933	26.1576	0.397208	0.488565	0.316901
36.9167			886		0.316901	25.669	0.389789	0.47944	0.310982
36.9583			887		0.310982	25.1896	0.382508	0.470485	0.305174
37	Wed		888		0.340901	27.6129	0.419308	0.515749	0.334533
37.0417			889		0.334533	27.0972	0.411476	0.506116	0.328285
37.0833			890		0.328285	26.5911	0.403791	0.496662	0.322153
37.125			891		0.322153	26.0944	0.396249	0.487386	0.316136
37.1667			892		0.316136	25.607	0.388848	0.478283	0.310232
37.2083			893		0.310232	25.1288	0.381585	0.469349	0.304437
37.25			894		0.304437	24.6594	0.374458	0.460583	0.298751
37.2917			895		0.298751	24.1988	0.367464	0.45198	0.293171
37.3333			896		0.33058	26.777	0.406614	0.500135	0.324406
37.375			897		0.324406	26.2769	0.399019	0.490794	0.318347
37.4167			898		0.318347	25.7861	0.391567	0.481627	0.312401
37.4583			899		0.312401	25.3045	0.384253	0.472631	0.306566
37.5			900		0.342097	27.7099	0.42078	0.517559	0.335708
37.5417			901		0.335708	27.1923	0.412921	0.507892	0.329437
37.5833			902		0.329437	26.6844	0.405208	0.498406	0.323284
37.625			903		0.323284	26.186	0.39764	0.489097	0.317246
37.6667			904		0.35128	28.4537	0.432075	0.531452	0.344719
37.7083			905		0.344719	27.9223	0.424005	0.521526	0.338281
37.75			906		0.338281	27.4007	0.416085	0.511785	0.331962
37.7917			907		0.331962	26.8889	0.408314	0.502226	0.325762
37.8333			908		0.325762	26.3867	0.400687	0.492845	0.319677
37.875			909		0.319677	25.8939	0.393203	0.48364	0.313707
37.9167			910		0.313707	25.4102	0.385859	0.474607	0.307847
37.9583			911		0.307847	24.9356	0.378652	0.465742	0.302097
38	Thurs		912		0.338255	27.3987	0.416054	0.511747	0.331938
38.0417			913		0.331938	26.8869	0.408283	0.502188	0.325738
38.0833			914		0.325738	26.3848	0.400657	0.492809	0.319654
38.125			915		0.319654	25.8919	0.393174	0.483604	0.313683
38.1667			916		0.313683	25.4083	0.38583	0.474571	0.307824
38.2083			917		0.307824	24.9338	0.378624	0.465707	0.302075
38.25			918		0.302075	24.4681	0.371552	0.457009	0.296433
38.2917			919		0.296433	24.0111	0.364612	0.448473	0.290896
38.3333			920		0.328625	26.6186	0.404208	0.497176	0.322487
38.375			921		0.322487	26.1214	0.396658	0.48789	0.316463
38.4167			922		0.316463	25.6335	0.38925	0.478777	0.310552
38.4583			923		0.310552	25.1547	0.381979	0.469835	0.304752
38.5			924		0.304752	24.6849	0.374845	0.461059	0.29906
38.5417			925		0.29906	24.2238	0.367844	0.452448	0.293474
38.5833			926		0.293474	23.7714	0.360973	0.443997	0.287993
38.625			927		0.287993	23.3274	0.354231	0.435704	0.282614
38.6667			928		0.321503	26.0418	0.395449	0.486402	0.315498
38.7083			929		0.315498	25.5554	0.388063	0.477317	0.309606
38.75			930		0.309606	25.078	0.380815	0.468402	0.303823
38.7917			931		0.303823	24.6096	0.373702	0.459653	0.298148
38.8333			932		0.298148	24.15	0.366722	0.451068	0.292579
38.875			933		0.292579	23.6989	0.359873	0.442643	0.287115
38.9167			934		0.287115	23.2563	0.353151	0.434376	0.281752
38.9583			935		0.281752	22.8219	0.346555	0.426262	0.276489
39	Fri		936		0.316238	25.6153	0.388972	0.478436	0.310331
39.0417			937		0.310331	25.1368	0.381707	0.4695	0.304535
39.0833			938		0.304535	24.6673	0.374578	0.460731	0.298847
39.125			939		0.298847	24.2066	0.367582	0.452125	0.293265
39.1667			940		0.293265	23.7545	0.360716	0.443681	0.287787
39.2083			941		0.287787	23.3108	0.353979	0.435394	0.282412
39.25			942		0.282412	22.8754	0.347367	0.427261	0.277137
39.2917			943		0.277137	22.4481	0.340879	0.419281	0.271961
39.3333			944		0.312344	25.2999	0.384183	0.472546	0.30651
39.375			945		0.30651	24.8273	0.377008	0.46372	0.300785
39.4167			946		0.300785	24.3636	0.369966	0.455058	0.295167
39.4583			947		0.295167	23.9086	0.363056	0.446559	0.289654
39.5			948		0.327557	26.5321	0.402895	0.495561	0.321439
39.5417			949		0.321439	26.0365	0.39537	0.486305	0.315435
39.5833			950		0.315435	25.5502	0.387985	0.477222	0.309543
39.625			951		0.309543	25.073	0.380738	0.468308	0.303762
39.6667			952		0.339687	27.5146	0.417815	0.513912	0.333342
39.7083			953		0.333342	27.0007	0.410011	0.504313	0.327116
39.75			954		0.327116	26.4964	0.402353	0.494894	0.321006
39.7917			955		0.321006	26.0015	0.394838	0.48565	0.31501
39.8333			956		0.31501	25.5158	0.387463	0.476579	0.309127
39.875			957		0.309127	25.0393	0.380226	0.467678	0.303353
39.9167			958		0.303353	24.5716	0.373124	0.458943	0.297687
39.9583			959		0.297687	24.1126	0.366155	0.450371	0.292127
40	Sat		960		0.329683	26.7043	0.40551	0.498777	0.323525
40.0417			961		0.323525	26.2055	0.397936	0.489461	0.317482
40.0833			962		0.317482	25.7161	0.390503	0.480319	0.311552
40.125			963		0.311552	25.2357	0.38321	0.471348	0.305733
40.1667			964		0.305733	24.7644	0.376052	0.462544	0.300023
40.2083			965		0.300023	24.3019	0.369028	0.453905	0.294419
40.25			966		0.294419	23.848	0.362136	0.445427	0.28892
40.2917			967		0.28892	23.4025	0.355372	0.437107	0.283524
40.3333			968		0.322286	26.1051	0.396412	0.487586	0.316266
40.375			969		0.316266	25.6176	0.389007	0.478479	0.310359
40.4167			970		0.310359	25.1391	0.381742	0.469542	0.304562
40.4583			971		0.304562	24.6695	0.374612	0.460772	0.298874
40.5			972		0.298874	24.2088	0.367615	0.452166	0.293291
40.5417			973		0.293291	23.7566	0.360748	0.443721	0.287813
40.5833			974		0.287813	23.3129	0.35401	0.435433	0.282438
40.625			975		0.282438	22.8774	0.347398	0.4273	0.277162
40.6667			976		0.316816	25.6621	0.389684	0.479311	0.310899
40.7083			977		0.310899	25.1828	0.382406	0.470359	0.305092
40.75			978		0.305092	24.7125	0.375263	0.461574	0.299394
40.7917			979		0.299394	24.2509	0.368254	0.452952	0.293802
40.8333			980		0.293802	23.7979	0.361376	0.444492	0.288314
40.875			981		0.288314	23.3534	0.354626	0.43619	0.282929
40.9167			982		0.282929	22.9172	0.348003	0.428043	0.277644
40.9583			983		0.277644	22.4892	0.341503	0.420048	0.272459
41	Sunday		984		0.312772	25.3345	0.38471	0.473193	0.30693
41.0417			985		0.30693	24.8613	0.377524	0.464355	0.301197
41.0833			986		0.301197	24.397	0.370473	0.455682	0.295572
41.125			987		0.295572	23.9413	0.363553	0.44717	0.290051
41.1667			988		0.290051	23.4941	0.356763	0.438818	0.284634
41.2083			989		0.284634	23.0553	0.350099	0.430622	0.279317
41.25			990		0.279317	22.6247	0.34356	0.422579	0.2741
41.2917			991		0.2741	22.2021	0.337143	0.414686	0.268981
41.3333			992		0.309782	25.0923	0.381031	0.468669	0.303996
41.375			993		0.303996	24.6236	0.373915	0.459915	0.298318
41.4167			994		0.298318	24.1637	0.366931	0.451325	0.292746
41.4583			995		0.292746	23.7124	0.360077	0.442895	0.287278
41.5			996		0.287278	23.2695	0.353352	0.434623	0.281912
41.5417			997		0.281912	22.8349	0.346752	0.426505	0.276647
41.5833			998		0.276647	22.4084	0.340275	0.418539	0.27148
41.625			999		0.27148	21.9898	0.33392	0.410721	0.266409
41.6667			1000		0.307571	24.9132	0.378312	0.465323	0.301826
41.7083			1001		0.301826	24.4479	0.371246	0.456632	0.296188
41.75			1002		0.296188	23.9913	0.364312	0.448103	0.290656
41.7917			1003		0.290656	23.5432	0.357507	0.439734	0.285227
41.8333			1004		0.285227	23.1034	0.35083	0.431521	0.2799
41.875			1005		0.2799	22.6719	0.344277	0.423461	0.274672
41.9167			1006		0.274672	22.2484	0.337847	0.415551	0.269542
41.9583			1007		0.269542	21.8329	0.331536	0.40779	0.264507
42			1008		0.305936	24.7808	0.376301	0.46285	0.300221
42.0417			1009		0.300221	24.3179	0.369272	0.454205	0.294614
42.0833			1010		0.294614	23.8637	0.362375	0.445721	0.289111
42.125			1011		0.289111	23.418	0.355607	0.437396	0.283711
42.1667			1012		0.283711	22.9806	0.348965	0.429227	0.278412
42.2083			1013		0.278412	22.5514	0.342447	0.42121	0.273212
42.25			1014		0.273212	22.1302	0.336051	0.413342	0.268109
42.2917			1015		0.268109	21.7168	0.329774	0.405622	0.263101
42.3333			1016		0.304727	24.6829	0.374814	0.461021	0.299035
42.375			1017		0.299035	24.2218	0.367813	0.45241	0.29345
42.4167			1018		0.29345	23.7694	0.360943	0.44396	0.287969
42.4583			1019		0.287969	23.3255	0.354202	0.435668	0.28259
42.5			1020		0.321483	26.0401	0.395424	0.486372	0.315479
42.5417			1021		0.315479	25.5538	0.388039	0.477287	0.309586
42.5833			1022		0.309586	25.0765	0.380791	0.468373	0.303804
42.625			1023		0.339723	27.5175	0.417859	0.513966	0.333377
42.6667			1024		0.36515	29.5771	0.449134	0.552435	0.35833
42.7083			1025		0.35833	29.0247	0.440746	0.542117	0.351637
42.75			1026		0.351637	28.4826	0.432513	0.531991	0.345069
42.7917			1027		0.345069	27.9506	0.424435	0.522055	0.338624
42.8333			1028		0.338624	27.4285	0.416507	0.512304	0.332299
42.875			1029		0.332299	26.9162	0.408728	0.502736	0.326093
42.9167			1030		0.326093	26.4135	0.401094	0.493346	0.320002
42.9583			1031		0.320002	25.9202	0.393602	0.484131	0.314025
43			1032		0.348511	28.2294	0.428668	0.527262	0.342001
43.0417			1033		0.342001	27.7021	0.420662	0.517414	0.335614
43.0833			1034		0.335614	27.1847	0.412805	0.50775	0.329345
43.125			1035		0.329345	26.6769	0.405094	0.498266	0.323194
43.1667			1036		0.323194	26.1787	0.397528	0.48896	0.317157
43.2083			1037		0.317157	25.6897	0.390103	0.479827	0.311233
43.25			1038		0.311233	25.2099	0.382817	0.470865	0.30542
43.2917			1039		0.30542	24.739	0.375667	0.46207	0.299716
43.3333			1040		0.336208	27.2328	0.413535	0.508648	0.329928
43.375			1041		0.329928	26.7242	0.405811	0.499148	0.323766
43.4167			1042		0.323766	26.225	0.398232	0.489825	0.317718
43.4583			1043		0.317718	25.7352	0.390794	0.480676	0.311784
43.5			1044		0.346584	28.0733	0.426298	0.524347	0.340111
43.5417			1045		0.340111	27.549	0.418336	0.514553	0.333758
43.5833			1046		0.333758	27.0344	0.410523	0.504943	0.327524
43.625			1047		0.327524	26.5295	0.402855	0.495512	0.321407
43.6667			1048		0.354858	28.7435	0.436475	0.536864	0.34823
43.7083			1049		0.34823	28.2066	0.428323	0.526837	0.341726
43.75			1050		0.341726	27.6798	0.420323	0.516997	0.335343
43.7917			1051		0.335343	27.1628	0.412472	0.50734	0.32908
43.8333			1052		0.32908	26.6554	0.404768	0.497864	0.322933
43.875			1053		0.322933	26.1576	0.397208	0.488565	0.316901
43.9167			1054		0.316901	25.669	0.389789	0.47944	0.310982
43.9583			1055		0.310982	25.1896	0.382508	0.470485	0.305174
44			1056		0.340901	27.6129	0.419308	0.515749	0.334533
44.0417			1057		0.334533	27.0972	0.411476	0.506116	0.328285
44.0833			1058		0.328285	26.5911	0.403791	0.496662	0.322153
44.125			1059		0.322153	26.0944	0.396249	0.487386	0.316136
44.1667			1060		0.316136	25.607	0.388848	0.478283	0.310232
44.2083			1061		0.310232	25.1288	0.381585	0.469349	0.304437
44.25			1062		0.304437	24.6594	0.374458	0.460583	0.298751
44.2917			1063		0.298751	24.1988	0.367464	0.45198	0.293171
44.3333			1064		0.33058	26.777	0.406614	0.500135	0.324406
44.375			1065		0.324406	26.2769	0.399019	0.490794	0.318347
44.4167			1066		0.318347	25.7861	0.391567	0.481627	0.312401
44.4583			1067		0.312401	25.3045	0.384253	0.472631	0.306566
44.5			1068		0.342097	27.7099	0.42078	0.517559	0.335708
44.5417			1069		0.335708	27.1923	0.412921	0.507892	0.329437
44.5833			1070		0.329437	26.6844	0.405208	0.498406	0.323284
44.625			1071		0.323284	26.186	0.39764	0.489097	0.317246
44.6667			1072		0.35128	28.4537	0.432075	0.531452	0.344719
44.7083			1073		0.344719	27.9223	0.424005	0.521526	0.338281
44.75			1074		0.338281	27.4007	0.416085	0.511785	0.331962
44.7917			1075		0.331962	26.8889	0.408314	0.502226	0.325762
44.8333			1076		0.325762	26.3867	0.400687	0.492845	0.319677
44.875			1077		0.319677	25.8939	0.393203	0.48364	0.313707
44.9167			1078		0.313707	25.4102	0.385859	0.474607	0.307847
44.9583			1079		0.307847	24.9356	0.378652	0.465742	0.302097
45			1080		0.338255	27.3987	0.416054	0.511747	0.331938
45.0417			1081		0.331938	26.8869	0.408283	0.502188	0.325738
45.0833			1082		0.325738	26.3848	0.400657	0.492809	0.319654
45.125			1083		0.319654	25.8919	0.393174	0.483604	0.313683
45.1667			1084		0.313683	25.4083	0.38583	0.474571	0.307824
45.2083			1085		0.307824	24.9338	0.378624	0.465707	0.302075
45.25			1086		0.302075	24.4681	0.371552	0.457009	0.296433
45.2917			1087		0.296433	24.0111	0.364612	0.448473	0.290896
45.3333			1088		0.328625	26.6186	0.404208	0.497176	0.322487
45.375			1089		0.322487	26.1214	0.396658	0.48789	0.316463
45.4167			1090		0.316463	25.6335	0.38925	0.478777	0.310552
45.4583			1091		0.310552	25.1547	0.381979	0.469835	0.304752
45.5			1092		0.304752	24.6849	0.374845	0.461059	0.29906
45.5417			1093		0.29906	24.2238	0.367844	0.452448	0.293474
45.5833			1094		0.293474	23.7714	0.360973	0.443997	0.287993
45.625			1095		0.287993	23.3274	0.354231	0.435704	0.282614
45.6667			1096		0.321503	26.0418	0.395449	0.486402	0.315498
45.7083			1097		0.315498	25.5554	0.388063	0.477317	0.309606
45.75			1098		0.309606	25.078	0.380815	0.468402	0.303823
45.7917			1099		0.303823	24.6096	0.373702	0.459653	0.298148
45.8333			1100		0.298148	24.15	0.366722	0.451068	0.292579
45.875			1101		0.292579	23.6989	0.359873	0.442643	0.287115
45.9167			1102		0.287115	23.2563	0.353151	0.434376	0.281752
45.9583			1103		0.281752	22.8219	0.346555	0.426262	0.276489
46			1104		0.316238	25.6153	0.388972	0.478436	0.310331
46.0417			1105		0.310331	25.1368	0.381707	0.4695	0.304535
46.0833			1106		0.304535	24.6673	0.374578	0.460731	0.298847
46.125			1107		0.298847	24.2066	0.367582	0.452125	0.293265
46.1667			1108		0.293265	23.7545	0.360716	0.443681	0.287787
46.2083			1109		0.287787	23.3108	0.353979	0.435394	0.282412
46.25			1110		0.282412	22.8754	0.347367	0.427261	0.277137
46.2917			1111		0.277137	22.4481	0.340879	0.419281	0.271961
46.3333			1112		0.312344	25.2999	0.384183	0.472546	0.30651
46.375			1113		0.30651	24.8273	0.377008	0.46372	0.300785
46.4167			1114		0.300785	24.3636	0.369966	0.455058	0.295167
46.4583			1115		0.295167	23.9086	0.363056	0.446559	0.289654
46.5			1116		0.327557	26.5321	0.402895	0.495561	0.321439
46.5417			1117		0.321439	26.0365	0.39537	0.486305	0.315435
46.5833			1118		0.315435	25.5502	0.387985	0.477222	0.309543
46.625			1119		0.309543	25.073	0.380738	0.468308	0.303762
46.6667			1120		0.339687	27.5146	0.417815	0.513912	0.333342
46.7083			1121		0.333342	27.0007	0.410011	0.504313	0.327116
46.75			1122		0.327116	26.4964	0.402353	0.494894	0.321006
46.7917			1123		0.321006	26.0015	0.394838	0.48565	0.31501
46.8333			1124		0.31501	25.5158	0.387463	0.476579	0.309127
46.875			1125		0.309127	25.0393	0.380226	0.467678	0.303353
46.9167			1126		0.303353	24.5716	0.373124	0.458943	0.297687
46.9583			1127		0.297687	24.1126	0.366155	0.450371	0.292127
47			1128		0.329683	26.7043	0.40551	0.498777	0.323525
47.0417			1129		0.323525	26.2055	0.397936	0.489461	0.317482
47.0833			1130		0.317482	25.7161	0.390503	0.480319	0.311552
47.125			1131		0.311552	25.2357	0.38321	0.471348	0.305733
47.1667			1132		0.305733	24.7644	0.376052	0.462544	0.300023
47.2083			1133		0.300023	24.3019	0.369028	0.453905	0.294419
47.25			1134		0.294419	23.848	0.362136	0.445427	0.28892
47.2917			1135		0.28892	23.4025	0.355372	0.437107	0.283524
47.3333			1136		0.322286	26.1051	0.396412	0.487586	0.316266
47.375			1137		0.316266	25.6176	0.389007	0.478479	0.310359
47.4167			1138		0.310359	25.1391	0.381742	0.469542	0.304562
47.4583			1139		0.304562	24.6695	0.374612	0.460772	0.298874
47.5			1140		0.298874	24.2088	0.367615	0.452166	0.293291
47.5417			1141		0.293291	23.7566	0.360748	0.443721	0.287813
47.5833			1142		0.287813	23.3129	0.35401	0.435433	0.282438
47.625			1143		0.282438	22.8774	0.347398	0.4273	0.277162
47.6667			1144		0.316816	25.6621	0.389684	0.479311	0.310899
47.7083			1145		0.310899	25.1828	0.382406	0.470359	0.305092
47.75			1146		0.305092	24.7125	0.375263	0.461574	0.299394
47.7917			1147		0.299394	24.2509	0.368254	0.452952	0.293802
47.8333			1148		0.293802	23.7979	0.361376	0.444492	0.288314
47.875			1149		0.288314	23.3534	0.354626	0.43619	0.282929
47.9167			1150		0.282929	22.9172	0.348003	0.428043	0.277644
47.9583			1151		0.277644	22.4892	0.341503	0.420048	0.272459
48			1152		0.312772	25.3345	0.38471	0.473193	0.30693
48.0417			1153		0.30693	24.8613	0.377524	0.464355	0.301197
48.0833			1154		0.301197	24.397	0.370473	0.455682	0.295572
48.125			1155		0.295572	23.9413	0.363553	0.44717	0.290051
48.1667			1156		0.290051	23.4941	0.356763	0.438818	0.284634
48.2083			1157		0.284634	23.0553	0.350099	0.430622	0.279317
48.25			1158		0.279317	22.6247	0.34356	0.422579	0.2741
48.2917			1159		0.2741	22.2021	0.337143	0.414686	0.268981
48.3333			1160		0.309782	25.0923	0.381031	0.468669	0.303996
48.375			1161		0.303996	24.6236	0.373915	0.459915	0.298318
48.4167			1162		0.298318	24.1637	0.366931	0.451325	0.292746
48.4583			1163		0.292746	23.7124	0.360077	0.442895	0.287278
48.5			1164		0.287278	23.2695	0.353352	0.434623	0.281912
48.5417			1165		0.281912	22.8349	0.346752	0.426505	0.276647
48.5833			1166		0.276647	22.4084	0.340275	0.418539	0.27148
48.625			1167		0.27148	21.9898	0.33392	0.410721	0.266409
48.6667			1168		0.307571	24.9132	0.378312	0.465323	0.301826
48.7083			1169		0.301826	24.4479	0.371246	0.456632	0.296188
48.75			1170		0.296188	23.9913	0.364312	0.448103	0.290656
48.7917			1171		0.290656	23.5432	0.357507	0.439734	0.285227
48.8333			1172		0.285227	23.1034	0.35083	0.431521	0.2799
48.875			1173		0.2799	22.6719	0.344277	0.423461	0.274672
48.9167			1174		0.274672	22.2484	0.337847	0.415551	0.269542
48.9583			1175		0.269542	21.8329	0.331536	0.40779	0.264507
49			1176		0.305936	24.7808	0.376301	0.46285	0.300221
49.0417			1177		0.300221	24.3179	0.369272	0.454205	0.294614
49.0833			1178		0.294614	23.8637	0.362375	0.445721	0.289111
49.125			1179		0.289111	23.418	0.355607	0.437396	0.283711
49.1667			1180		0.283711	22.9806	0.348965	0.429227	0.278412
49.2083			1181		0.278412	22.5514	0.342447	0.42121	0.273212
49.25			1182		0.273212	22.1302	0.336051	0.413342	0.268109
49.2917			1183		0.268109	21.7168	0.329774	0.405622	0.263101
49.3333			1184		0.304727	24.6829	0.374814	0.461021	0.299035
49.375			1185		0.299035	24.2218	0.367813	0.45241	0.29345
49.4167			1186		0.29345	23.7694	0.360943	0.44396	0.287969
49.4583			1187		0.287969	23.3255	0.354202	0.435668	0.28259
49.5			1188		0.321483	26.0401	0.395424	0.486372	0.315479
49.5417			1189		0.315479	25.5538	0.388039	0.477287	0.309586
49.5833			1190		0.309586	25.0765	0.380791	0.468373	0.303804
49.625			1191		0.339723	27.5175	0.417859	0.513966	0.333377
49.6667			1192		0.36515	29.5771	0.449134	0.552435	0.35833
49.7083			1193		0.35833	29.0247	0.440746	0.542117	0.351637
49.75			1194		0.351637	28.4826	0.432513	0.531991	0.345069
49.7917			1195		0.345069	27.9506	0.424435	0.522055	0.338624
49.8333			1196		0.338624	27.4285	0.416507	0.512304	0.332299
49.875			1197		0.332299	26.9162	0.408728	0.502736	0.326093
49.9167			1198		0.326093	26.4135	0.401094	0.493346	0.320002
49.9583			1199		0.320002	25.9202	0.393602	0.484131	0.314025
50			1200		0.348511	28.2294	0.428668	0.527262	0.342001
50.0417			1201		0.342001	27.7021	0.420662	0.517414	0.335614
50.0833			1202		0.335614	27.1847	0.412805	0.50775	0.329345
50.125			1203		0.329345	26.6769	0.405094	0.498266	0.323194
50.1667			1204		0.323194	26.1787	0.397528	0.48896	0.317157
50.2083			1205		0.317157	25.6897	0.390103	0.479827	0.311233
50.25			1206		0.311233	25.2099	0.382817	0.470865	0.30542
50.2917			1207		0.30542	24.739	0.375667	0.46207	0.299716
50.3333			1208		0.336208	27.2328	0.413535	0.508648	0.329928
50.375			1209		0.329928	26.7242	0.405811	0.499148	0.323766
50.4167			1210		0.323766	26.225	0.398232	0.489825	0.317718
50.4583			1211		0.317718	25.7352	0.390794	0.480676	0.311784
50.5			1212		0.346584	28.0733	0.426298	0.524347	0.340111
50.5417			1213		0.340111	27.549	0.418336	0.514553	0.333758
50.5833			1214		0.333758	27.0344	0.410523	0.504943	0.327524
50.625			1215		0.327524	26.5295	0.402855	0.495512	0.321407
50.6667			1216		0.354858	28.7435	0.436475	0.536864	0.34823
50.7083			1217		0.34823	28.2066	0.428323	0.526837	0.341726
50.75			1218		0.341726	27.6798	0.420323	0.516997	0.335343
50.7917			1219		0.335343	27.1628	0.412472	0.50734	0.32908
50.8333			1220		0.32908	26.6554	0.404768	0.497864	0.322933
50.875			1221		0.322933	26.1576	0.397208	0.488565	0.316901
50.9167			1222		0.316901	25.669	0.389789	0.47944	0.310982
50.9583			1223		0.310982	25.1896	0.382508	0.470485	0.305174
51			1224		0.340901	27.6129	0.419308	0.515749	0.334533
51.0417			1225		0.334533	27.0972	0.411476	0.506116	0.328285
51.0833			1226		0.328285	26.5911	0.403791	0.496662	0.322153
51.125			1227		0.322153	26.0944	0.396249	0.487386	0.316136
51.1667			1228		0.316136	25.607	0.388848	0.478283	0.310232
51.2083			1229		0.310232	25.1288	0.381585	0.469349	0.304437
51.25			1230		0.304437	24.6594	0.374458	0.460583	0.298751
51.2917			1231		0.298751	24.1988	0.367464	0.45198	0.293171
51.3333			1232		0.33058	26.777	0.406614	0.500135	0.324406
51.375			1233		0.324406	26.2769	0.399019	0.490794	0.318347
51.4167			1234		0.318347	25.7861	0.391567	0.481627	0.312401
51.4583			1235		0.312401	25.3045	0.384253	0.472631	0.306566
51.5			1236		0.342097	27.7099	0.42078	0.517559	0.335708
51.5417			1237		0.335708	27.1923	0.412921	0.507892	0.329437
51.5833			1238		0.329437	26.6844	0.405208	0.498406	0.323284
51.625			1239		0.323284	26.186	0.39764	0.489097	0.317246
51.6667			1240		0.35128	28.4537	0.432075	0.531452	0.344719
51.7083			1241		0.344719	27.9223	0.424005	0.521526	0.338281
51.75			1242		0.338281	27.4007	0.416085	0.511785	0.331962
51.7917			1243		0.331962	26.8889	0.408314	0.502226	0.325762
51.8333			1244		0.325762	26.3867	0.400687	0.492845	0.319677
51.875			1245		0.319677	25.8939	0.393203	0.48364	0.313707
51.9167			1246		0.313707	25.4102	0.385859	0.474607	0.307847
51.9583			1247		0.307847	24.9356	0.378652	0.465742	0.302097
52			1248		0.338255	27.3987	0.416054	0.511747	0.331938
52.0417			1249		0.331938	26.8869	0.408283	0.502188	0.325738
52.0833			1250		0.325738	26.3848	0.400657	0.492809	0.319654
52.125			1251		0.319654	25.8919	0.393174	0.483604	0.313683
52.1667			1252		0.313683	25.4083	0.38583	0.474571	0.307824
52.2083			1253		0.307824	24.9338	0.378624	0.465707	0.302075
52.25			1254		0.302075	24.4681	0.371552	0.457009	0.296433
52.2917			1255		0.296433	24.0111	0.364612	0.448473	0.290896
52.3333			1256		0.328625	26.6186	0.404208	0.497176	0.322487
52.375			1257		0.322487	26.1214	0.396658	0.48789	0.316463
52.4167			1258		0.316463	25.6335	0.38925	0.478777	0.310552
52.4583			1259		0.310552	25.1547	0.381979	0.469835	0.304752
52.5			1260		0.304752	24.6849	0.374845	0.461059	0.29906
52.5417			1261		0.29906	24.2238	0.367844	0.452448	0.293474
52.5833			1262		0.293474	23.7714	0.360973	0.443997	0.287993
52.625			1263		0.287993	23.3274	0.354231	0.435704	0.282614
52.6667			1264		0.321503	26.0418	0.395449	0.486402	0.315498
52.7083			1265		0.315498	25.5554	0.388063	0.477317	0.309606
52.75			1266		0.309606	25.078	0.380815	0.468402	0.303823
52.7917			1267		0.303823	24.6096	0.373702	0.459653	0.298148
52.8333			1268		0.298148	24.15	0.366722	0.451068	0.292579
52.875			1269		0.292579	23.6989	0.359873	0.442643	0.287115
52.9167			1270		0.287115	23.2563	0.353151	0.434376	0.281752
52.9583			1271		0.281752	22.8219	0.346555	0.426262	0.276489
53			1272		0.316238	25.6153	0.388972	0.478436	0.310331
53.0417			1273		0.310331	25.1368	0.381707	0.4695	0.304535
53.0833			1274		0.304535	24.6673	0.374578	0.460731	0.298847
53.125			1275		0.298847	24.2066	0.367582	0.452125	0.293265
53.1667			1276		0.293265	23.7545	0.360716	0.443681	0.287787
53.2083			1277		0.287787	23.3108	0.353979	0.435394	0.282412
53.25			1278		0.282412	22.8754	0.347367	0.427261	0.277137
53.2917			1279		0.277137	22.4481	0.340879	0.419281	0.271961
53.3333			1280		0.312344	25.2999	0.384183	0.472546	0.30651
53.375			1281		0.30651	24.8273	0.377008	0.46372	0.300785
53.4167			1282		0.300785	24.3636	0.369966	0.455058	0.295167
53.4583			1283		0.295167	23.9086	0.363056	0.446559	0.289654
53.5			1284		0.327557	26.5321	0.402895	0.495561	0.321439
53.5417			1285		0.321439	26.0365	0.39537	0.486305	0.315435
53.5833			1286		0.315435	25.5502	0.387985	0.477222	0.309543
53.625			1287		0.309543	25.073	0.380738	0.468308	0.303762
53.6667			1288		0.339687	27.5146	0.417815	0.513912	0.333342
53.7083			1289		0.333342	27.0007	0.410011	0.504313	0.327116
53.75			1290		0.327116	26.4964	0.402353	0.494894	0.321006
53.7917			1291		0.321006	26.0015	0.394838	0.48565	0.31501
53.8333			1292		0.31501	25.5158	0.387463	0.476579	0.309127
53.875			1293		0.309127	25.0393	0.380226	0.467678	0.303353
53.9167			1294		0.303353	24.5716	0.373124	0.458943	0.297687
53.9583			1295		0.297687	24.1126	0.366155	0.450371	0.292127
54			1296		0.329683	26.7043	0.40551	0.498777	0.323525
54.0417			1297		0.323525	26.2055	0.397936	0.489461	0.317482
54.0833			1298		0.317482	25.7161	0.390503	0.480319	0.311552
54.125			1299		0.311552	25.2357	0.38321	0.471348	0.305733
54.1667			1300		0.305733	24.7644	0.376052	0.462544	0.300023
54.2083			1301		0.300023	24.3019	0.369028	0.453905	0.294419
54.25			1302		0.294419	23.848	0.362136	0.445427	0.28892
54.2917			1303		0.28892	23.4025	0.355372	0.437107	0.283524
54.3333			1304		0.322286	26.1051	0.396412	0.487586	0.316266
54.375			1305		0.316266	25.6176	0.389007	0.478479	0.310359
54.4167			1306		0.310359	25.1391	0.381742	0.469542	0.304562
54.4583			1307		0.304562	24.6695	0.374612	0.460772	0.298874
54.5			1308		0.298874	24.2088	0.367615	0.452166	0.293291
54.5417			1309		0.293291	23.7566	0.360748	0.443721	0.287813
54.5833			1310		0.287813	23.3129	0.35401	0.435433	0.282438
54.625			1311		0.282438	22.8774	0.347398	0.4273	0.277162
54.6667			1312		0.316816	25.6621	0.389684	0.479311	0.310899
54.7083			1313		0.310899	25.1828	0.382406	0.470359	0.305092
54.75			1314		0.305092	24.7125	0.375263	0.461574	0.299394
54.7917			1315		0.299394	24.2509	0.368254	0.452952	0.293802
54.8333			1316		0.293802	23.7979	0.361376	0.444492	0.288314
54.875			1317		0.288314	23.3534	0.354626	0.43619	0.282929
54.9167			1318		0.282929	22.9172	0.348003	0.428043	0.277644
54.9583			1319		0.277644	22.4892	0.341503	0.420048	0.272459
55			1320		0.312772	25.3345	0.38471	0.473193	0.30693
55.0417			1321		0.30693	24.8613	0.377524	0.464355	0.301197
55.0833			1322		0.301197	24.397	0.370473	0.455682	0.295572
55.125			1323		0.295572	23.9413	0.363553	0.44717	0.290051
55.1667			1324		0.290051	23.4941	0.356763	0.438818	0.284634
55.2083			1325		0.284634	23.0553	0.350099	0.430622	0.279317
55.25			1326		0.279317	22.6247	0.34356	0.422579	0.2741
55.2917			1327		0.2741	22.2021	0.337143	0.414686	0.268981
55.3333			1328		0.309782	25.0923	0.381031	0.468669	0.303996
55.375			1329		0.303996	24.6236	0.373915	0.459915	0.298318
55.4167			1330		0.298318	24.1637	0.366931	0.451325	0.292746
55.4583			1331		0.292746	23.7124	0.360077	0.442895	0.287278
55.5			1332		0.287278	23.2695	0.353352	0.434623	0.281912
55.5417			1333		0.281912	22.8349	0.346752	0.426505	0.276647
55.5833			1334		0.276647	22.4084	0.340275	0.418539	0.27148
55.625			1335		0.27148	21.9898	0.33392	0.410721	0.266409
55.6667			1336		0.307571	24.9132	0.378312	0.465323	0.301826
55.7083			1337		0.301826	24.4479	0.371246	0.456632	0.296188
55.75			1338		0.296188	23.9913	0.364312	0.448103	0.290656
55.7917			1339		0.290656	23.5432	0.357507	0.439734	0.285227
55.8333			1340		0.285227	23.1034	0.35083	0.431521	0.2799
55.875			1341		0.2799	22.6719	0.344277	0.423461	0.274672
55.9167			1342		0.274672	22.2484	0.337847	0.415551	0.269542
55.9583			1343		0.269542	21.8329	0.331536	0.40779	0.264507
56			1344		0.305936	24.7808	0.376301	0.46285	0.300221
