# Supplementary material for: Convective Mixing in Distal Pipes Exacerbates Legionella pneumophila Growth in Hot Water Plumbing
Source: Pathogens. 2016 Mar 12;5(1):29. doi: 10.3390/pathogens5010029 (PMC4810150; doi:10.3390/pathogens5010029)
Supplement: Supplementary file 1 [file pathogens-05-00029-s001.zip › Rhoads et al_Pathogens_Correlations.xlsx]

## Sheet: Correlations
Spearman Rank Coefficient
Bolded values indicate insignifcant correslations.
OVERALL	n=81
			Spearman Rho	P-value	Pairwise R-sq	P-value
Lspp	to	16S	0.6212	<0.0001	0.3343	0.0023
Lp	to	16S	0.457	<0.0001	0.1868	0.0949
Lp	to	Lspp	0.7588	<0.0001	0.7523	<0.0001
Vv	to	16S	0.1209	0.2823	-0.0271	0.81
Vv	to	Lspp	0.6269	<0.0001	0.4704	<0.0001
Vv	to	Lp	0.5784	<0.0001	0.3974	0.0002
WITHOUT MIXING		n=36				WITHOUT MIXING, CONTROL SYSTEM				n=18
			Spearman Rho	P-value					Spearman Rho	P-value
Lspp	to	16S	0.7166	<0.0001		Lspp	to	16S	0.451	0.0603
Lp	to	16S	0.5932	<0.0001		Lp	to	16S	0.7606	0.0002
Lp	to	Lspp	0.6714	<0.0001		Lp	to	Lspp	0.4613	0.054
Vv	to	16S	0.4268	0.0094		Vv	to	16S	0.4902	0.0389
Vv	to	Lspp	0.6656	<0.0001		Vv	to	Lspp	0.581	0.0115
Vv	to	Lp	0.7203	<0.0001		Vv	to	Lp	0.3911	0.1085
						WITHOUT MIXING, EXPERIMENTAL SYSTEM				n=18
									Spearman Rho	P-value
						Lspp	to	16S	0.6656	0.0026
						Lp	to	16S	0.706	0.0011
						Lp	to	Lspp	0.3619	0.0049
						Vv	to	16S	0.1105	0.6625
						Vv	to	Lspp	0.4491	0.0615
						Vv	to	Lp	0.2102	0.4024
WITH MIXING		n=36				WITH MIXING, CONTROL SYSTEM				n=18
			Spearman Rho	P-value					Spearman Rho	P-value
Lspp	to	16S	0.477	0.0033		Lspp	to	16S	0.8246	<0.0001
Lp	to	16S	0.3824	0.0214		Lp	to	16S	0.6244	0.0056
Lp	to	Lspp	0.8075	<0.0001		Lp	to	Lspp	0.5728	0.013
Vv	to	16S	-0.1228	0.4754		Vv	to	16S	0.1393	0.5814
Vv	to	Lspp	0.6291	<0.0001		Vv	to	Lspp	0.1125	0.6568
Vv	to	Lp	0.5141	0.0013		Vv	to	Lp	-0.2322	0.3538
						WITH MIXING, EXPERIMENTAL SYSTEM				n=18
									Spearman Rho	P-value
						Lspp	to	16S	0.6615	0.0028
						Lp	to	16S	0.6532	0.0033
						Lp	to	Lspp	0.3102	0.2103
						Vv	to	16S	-0.5865	0.0105
						Vv	to	Lspp	0.0211	0.9937
						Vv	to	Lp	-0.5657	0.0144

## Sheet: Lp-Lspp ratio Ttest
Phase	Sampling	System	Orientation	Flush	ID	Lp/Lspp		paired t-test
W	2 months	Control	Down	One	1DA1	1.08648		1.54941e-09
W	2 months	Control	Down	One	1DA2	1.03079
W	2 months	Control	Down	One	1DA3	0.747118
W	2 months	Control	Down	Three	1DB1	0.819747
W	2 months	Control	Down	Three	1DB2	0.766751
W	2 months	Control	Down	Three	1DB3	0.56468
W	2 months	Control	Down	TwentyOne	1DC1	0.787828
W	2 months	Control	Down	TwentyOne	1DC2	0.656222
W	2 months	Control	Down	TwentyOne	1DC3	0.25221
W	2 months	Control	Up	One	1UA1	0.551213
W	2 months	Control	Up	One	1UA2	0.476141
W	2 months	Control	Up	One	1UA3	0.506811
W	2 months	Control	Up	Three	1UB1	0.507257
W	2 months	Control	Up	Three	1UB2	0.416842
W	2 months	Control	Up	Three	1UB3	0.554026
W	2 months	Control	Up	TwentyOne	1UC1	0.224424
W	2 months	Control	Up	TwentyOne	1UC2	0.220182
W	2 months	Control	Up	TwentyOne	1UC3	0.115417
W	4 months	Control	Down	One	1DA1	0.281577
W	4 months	Control	Down	One	1DA2	0.330047
W	4 months	Control	Down	One	1DA3	0.341018
W	4 months	Control	Down	Three	1DB1	0.314646
W	4 months	Control	Down	Three	1DB2	0.329264
W	4 months	Control	Down	Three	1DB3	0.344928
W	4 months	Control	Down	TwentyOne	1DC1	0.122592
W	4 months	Control	Down	TwentyOne	1DC2	0.155232
W	4 months	Control	Down	TwentyOne	1DC3	0.15141
W	4 months	Control	Up	One	1UA1	0.355956
W	4 months	Control	Up	One	1UA2	0.214998
W	4 months	Control	Up	One	1UA3	0.178817
W	4 months	Control	Up	Three	1UB1	0.263777
W	4 months	Control	Up	Three	1UB2	0.0615323
W	4 months	Control	Up	Three	1UB3	0.650913
W	4 months	Control	Up	TwentyOne	1UC1	0.175604
W	4 months	Control	Up	TwentyOne	1UC2	0.205498
W	4 months	Control	Up	TwentyOne	1UC3	0.358173
W	2 months	Variable	Down	One	2DA1	0.00568611
W	2 months	Variable	Down	One	2DA2	0.00951181
W	2 months	Variable	Down	One	2DA3	0.00536659
W	2 months	Variable	Down	Three	2DB1	0
W	2 months	Variable	Down	Three	2DB2	0.0140191
W	2 months	Variable	Down	Three	2DB3	0.00464933
W	2 months	Variable	Down	TwentyOne	2DC1	0.00362352
W	2 months	Variable	Down	TwentyOne	2DC2	0.00254107
W	2 months	Variable	Down	TwentyOne	2DC3	0.000861762
W	2 months	Variable	Up	One	2UA1	0.0690681
W	2 months	Variable	Up	One	2UA2	0
W	2 months	Variable	Up	One	2UA3	0.0379276
W	2 months	Variable	Up	Three	2UB1	0.327543
W	2 months	Variable	Up	Three	2UB2	0.227614
W	2 months	Variable	Up	Three	2UB3	0.191155
W	2 months	Variable	Up	TwentyOne	2UC1	0.00479317
W	2 months	Variable	Up	TwentyOne	2UC2	0.00934023
W	2 months	Variable	Up	TwentyOne	2UC3	0.191033
W	4 months	Variable	Down	One	2DA1	0
W	4 months	Variable	Down	One	2DA2	0
W	4 months	Variable	Down	One	2DA3	0.00716091
W	4 months	Variable	Down	Three	2DB1	0
W	4 months	Variable	Down	Three	2DB2	0.077042
W	4 months	Variable	Down	Three	2DB3	0.0298887
W	4 months	Variable	Down	TwentyOne	2DC1	0.00330121
W	4 months	Variable	Down	TwentyOne	2DC2	0.0096928
W	4 months	Variable	Down	TwentyOne	2DC3	0.00635868
W	4 months	Variable	Up	One	2UA1	0.000188201
W	4 months	Variable	Up	One	2UA2	0
W	4 months	Variable	Up	One	2UA3	0
W	4 months	Variable	Up	Three	2UB1	0.122238
W	4 months	Variable	Up	Three	2UB2	0
W	4 months	Variable	Up	Three	2UB3	0.141174
W	4 months	Variable	Up	TwentyOne	2UC1	0.0289227
W	4 months	Variable	Up	TwentyOne	2UC2	0.139556
W	4 months	Variable	Up	TwentyOne	2UC3	0.0953077
